# Supplementary material for: Upregulated FKBP1A Suppresses Glioblastoma Cell Growth via Apoptosis Pathway
Source: Int J Mol Sci. 2022 Nov 29;23(23):14935. doi: 10.3390/ijms232314935 (PMC9739687; doi:10.3390/ijms232314935)
Supplement: Supplementary file 1 [file ijms-23-14935-s001.zip]

Archive with 4 entries (3 files):
- Supplementary meterials/
- Supplementary meterials/ijms-1989999-supplementary.docx
- Supplementary meterials/Supplementary Tables.xlsx
- Supplementary meterials/~$Supplementary Tables.xlsx
