# Supplementary material for: Upregulated FKBP1A Suppresses Glioblastoma Cell Growth via Apoptosis Pathway
Source: Int J Mol Sci. 2022 Nov 29;23(23):14935. doi: 10.3390/ijms232314935 (PMC9739687; doi:10.3390/ijms232314935)
Supplement: Supplementary file 1 [file ijms-23-14935-s001.zip › Supplementary meterials/Supplementary Tables.xlsx]

## Sheet: Table S1.
Table S1. Detailed clinical data and grouping information from TCGA and GTEX cohorts.
ID	Type
GTEX-QVJO-0011-R1A-SM-2S1QI	normal
GTEX-QDT8-0011-R6A-SM-32PKI	normal
GTEX-13CIG-0011-R5b-SM-5L3F2	normal
GTEX-13IVO-0011-R5a-SM-5L3CY	normal
GTEX-147F4-0011-R6b-SM-5S2UP	normal
GTEX-13FHO-0011-R3b-SM-5K7YA	normal
GTEX-WL46-0011-R3A-SM-3TW8E	normal
GTEX-11WQK-0011-R8a-SM-5BC7C	normal
GTEX-13NYS-0011-R9b-SM-5MR44	normal
GTEX-1477Z-0011-R10b-SM-5S2RF	normal
GTEX-13O3Q-0011-R11b-SM-5KM2W	normal
GTEX-13VXU-0011-R6a-SM-5SI71	normal
GTEX-X4XY-0011-R10B-SM-46MWS	normal
GTEX-ZAB4-0011-R7a-SM-4SOKE	normal
GTEX-12WSB-0011-R11b-SM-57WBJ	normal
GTEX-RVPU-0011-R7A-SM-2XCAB	normal
GTEX-Q2AG-0011-R7A-SM-2HMJP	normal
GTEX-13OW8-0011-R1a-SM-5L3HI	normal
GTEX-QDT8-2926-SM-32PKC	normal
GTEX-13112-0011-R6b-SM-5DUVK	normal
GTEX-13IVO-0011-R8a-SM-5L3DY	normal
GTEX-12WSM-0011-R8a-SM-5DUWJ	normal
GTEX-13QIC-0011-R11b-SM-5O9BU	normal
GTEX-Y8DK-0011-R1A-SM-4RGLO	normal
GTEX-13OW8-0011-R11a-SM-5L3GT	normal
GTEX-14A5I-2926-SM-5Q5CQ	normal
GTEX-NPJ8-1526-SM-26GMH	normal
GTEX-NPJ7-0011-R10A-SM-2I3E5	normal
GTEX-WZTO-0011-R6B-SM-4E3J6	normal
GTEX-11ZVC-0011-R9a-SM-57WC5	normal
GTEX-WZTO-0011-R3B-SM-3NMC6	normal
GTEX-13X6K-0011-R11a-SM-5P9F5	normal
GTEX-13N1W-0011-R9b-SM-5MR4R	normal
GTEX-13CZV-0011-R11b-SM-5N9FN	normal
GTEX-R55F-0011-R8A-SM-2TF4F	normal
GTEX-13X6K-0011-R4b-SM-5P9HO	normal
GTEX-13X6J-0011-R4b-SM-5P9K4	normal
GTEX-13S7M-0011-R5b-SM-5P9HS	normal
GTEX-145LU-0011-R10a-SM-5PNWJ	normal
GTEX-13FLW-0011-R1b-SM-5LZX2	normal
GTEX-ZVZQ-0011-R10b-SM-51MRT	normal
GTEX-11WQK-0011-R9b-SM-5BC6N	normal
GTEX-XLM4-0011-R8A-SM-4AT44	normal
GTEX-RNOR-0011-R7A-SM-2TF4V	normal
GTEX-12ZZZ-0011-R6b-SM-5EQ5B	normal
GTEX-RU72-0011-R8A-SM-2TF61	normal
GTEX-Q2AG-0011-R10A-SM-2HMLA	normal
GTEX-139TS-0011-R6a-SM-5J2OB	normal
GTEX-13S7M-0011-R11b-SM-5P9HU	normal
GTEX-13O3Q-0011-R4a-SM-5P9H2	normal
GTEX-N7MS-0011-R3a-SM-5SI8H	normal
GTEX-13N2G-0011-R3b-SM-5MR5G	normal
GTEX-13N1W-0011-R3a-SM-5MR5E	normal
GTEX-ZF28-0011-R11a-SM-4WWEI	normal
GTEX-T6MN-0011-R5A-SM-32QPD	normal
GTEX-13OVH-0011-R8b-SM-5MR35	normal
GTEX-NPJ7-0011-R6a-SM-2I3G7	normal
GTEX-WVLH-0011-R11A-SM-3MJFO	normal
GTEX-X4XX-0011-R4B-SM-46MWL	normal
GTEX-11GSP-0011-R8b-SM-5NQ79	normal
GTEX-WVLH-0011-R8A-SM-3MJFC	normal
GTEX-13FXS-0011-R10a-SM-5J2MA	normal
GTEX-X4XX-0011-R3B-SM-46MWK	normal
GTEX-T2IS-3026-SM-32QPM	normal
GTEX-1477Z-0011-R3b-SM-5PNX9	normal
GTEX-147GR-0011-R10b-SM-5S2UM	normal
GTEX-YFC4-0011-R2a-SM-4V6DZ	normal
GTEX-NPJ8-0011-R1a-SM-5SI8B	normal
GTEX-12WSM-0011-R6b-SM-5EQ6N	normal
GTEX-X585-0011-R4B-SM-46MVH	normal
GTEX-13OVJ-0011-R6b-SM-5L3GH	normal
GTEX-ZE9C-0011-R9a-SM-4WWCY	normal
GTEX-13JVG-0011-R8a-SM-5KM3E	normal
GTEX-ZF28-0011-R1a-SM-4WWD1	normal
GTEX-ZVZQ-0011-R9a-SM-51MRH	normal
GTEX-QMR6-0011-R4A-SM-32PKU	normal
GTEX-13JVG-0011-R5a-SM-5MR4O	normal
GTEX-13CZV-0011-R4b-SM-5J2NY	normal
GTEX-ZAB4-0011-R10a-SM-4SOKH	normal
GTEX-144GL-0011-R5b-SM-5PNUJ	normal
GTEX-OXRO-0011-R2A-SM-3NB1W	normal
GTEX-13FLV-0011-R4a-SM-5LZYU	normal
GTEX-ZXG5-0011-R10a-SM-57WDD	normal
GTEX-12WSM-0011-R1a-SM-5LZW6	normal
GTEX-WVLH-0011-R10A-SM-3MJFM	normal
GTEX-NPJ7-0011-R4a-SM-2I3GJ	normal
GTEX-12ZZW-0011-R6a-SM-5DUVZ	normal
GTEX-13OW5-0011-R8a-SM-5L3GQ	normal
GTEX-13X6K-0011-R6a-SM-5P9K6	normal
GTEX-NPJ8-0011-R5a-SM-2HMJY	normal
GTEX-147GR-0011-R7a-SM-5S2RP	normal
GTEX-13O3Q-0011-R6a-SM-5KM2V	normal
GTEX-R55F-0011-R6A-SM-2TF4L	normal
GTEX-13OVL-0011-R6a-SM-5L3G4	normal
GTEX-WHSE-0011-R5A-SM-3P5ZO	normal
GTEX-11ZU8-0011-R3a-SM-5BC6U	normal
GTEX-145MI-0011-R10a-SM-5PNZD	normal
GTEX-13112-0011-R4b-SM-5DUXL	normal
GTEX-ZV68-0011-R10a-SM-51MT7	normal
GTEX-13VXU-0011-R3b-SM-5O9CU	normal
GTEX-XOTO-0011-R1B-SM-4B65C	normal
GTEX-13OW6-0011-R8a-SM-5L3GF	normal
GTEX-13SLW-0011-R11a-SM-5SI8Q	normal
GTEX-12WSA-2926-SM-5EQ4D	normal
GTEX-13NZ8-0011-R1b-SM-5KM3V	normal
GTEX-WHSE-0011-R6A-SM-3P5ZP	normal
GTEX-13SLX-0011-R8b-SM-5PNWZ	normal
GTEX-12WSF-0011-R1a-SM-5DUVI	normal
GTEX-XMD1-0011-R1A-SM-4AT4C	normal
GTEX-11ONC-0011-R1a-SM-57WD4	normal
GTEX-WWYW-0011-R1A-SM-3TW8G	normal
GTEX-1399T-0011-R11a-SM-5J2O1	normal
GTEX-ZF28-0011-R3a-SM-4WWDA	normal
GTEX-11UD1-0011-R2b-SM-5BC6O	normal
GTEX-Z93S-0011-R2a-SM-4RGNG	normal
GTEX-13RTL-0011-R9a-SM-5Q5BR	normal
GTEX-12ZZW-2926-SM-5LZUP	normal
GTEX-13OVJ-0011-R5a-SM-5P9H7	normal
GTEX-ZVT3-0011-R7a-SM-57WCO	normal
GTEX-13NYS-0011-R11b-SM-5MR4P	normal
GTEX-N7MT-0011-R1a-SM-5SI7S	normal
GTEX-WZTO-0011-R11A-SM-4E3K9	normal
GTEX-13OVJ-0011-R8b-SM-5L3FS	normal
GTEX-131XH-0011-R1a-SM-5DUWA	normal
GTEX-11WQC-0011-R6a-SM-5BC77	normal
GTEX-12WSH-3026-SM-5CVNI	normal
GTEX-13QIC-0011-R4a-SM-5PNX8	normal
GTEX-13NYS-0011-R3b-SM-5MR41	normal
GTEX-WHSE-3026-SM-3P5ZH	normal
GTEX-145LS-3126-SM-5Q5BY	normal
GTEX-YJ89-0011-R8b-SM-4SOK8	normal
GTEX-13N1W-0011-R4a-SM-5MR52	normal
GTEX-139T8-0011-R4a-SM-5HL54	normal
GTEX-ZAK1-3026-SM-5S2MJ	normal
GTEX-13N1W-0011-R5b-SM-5MR5Q	normal
GTEX-13CF2-0011-R3b-SM-5LZZ6	normal
GTEX-131YS-0011-R4a-SM-5DUVL	normal
GTEX-NPJ8-0011-R4a-SM-2HML3	normal
GTEX-WHSE-0011-R8A-SM-3P5Z1	normal
GTEX-11OF3-0011-R8b-SM-57WCS	normal
GTEX-11ZVC-0011-R3a-SM-5BC6V	normal
GTEX-131XH-0011-R4b-SM-5DUWB	normal
TCGA-06-0878-01A	GBM
TCGA-26-5135-01A	GBM
TCGA-06-5859-01A	GBM
TCGA-06-2563-01A	GBM
TCGA-41-2571-01A	GBM
TCGA-28-5207-01A	GBM
TCGA-14-0871-01A	GBM
TCGA-16-1045-01B	GBM
TCGA-32-2632-01A	GBM
TCGA-06-0156-01A	GBM
TCGA-06-0141-01A	GBM
TCGA-06-2569-01A	GBM
TCGA-02-2485-01A	GBM
TCGA-06-0138-01A	GBM
TCGA-06-2564-01A	GBM
TCGA-28-5213-01A	GBM
TCGA-76-4928-01B	GBM
TCGA-76-4931-01A	GBM
TCGA-06-5856-01A	GBM
TCGA-19-2620-01A	GBM
TCGA-26-5132-01A	GBM
TCGA-06-0125-02A	GBM
TCGA-06-2558-01A	GBM
TCGA-06-5414-01A	GBM
TCGA-26-5133-01A	GBM
TCGA-32-4213-01A	GBM
TCGA-06-0210-01A	GBM
TCGA-06-5417-01A	GBM
TCGA-19-2624-01A	GBM
TCGA-14-1823-01A	GBM
TCGA-02-0055-01A	GBM
TCGA-32-1982-01A	GBM
TCGA-14-0736-02A	GBM
TCGA-06-2570-01A	GBM
TCGA-06-0745-01A	GBM
TCGA-14-1402-02A	GBM
TCGA-14-0781-01B	GBM
TCGA-32-5222-01A	GBM
TCGA-28-5204-01A	GBM
TCGA-06-5410-01A	GBM
TCGA-14-1829-01A	GBM
TCGA-02-0047-01A	GBM
TCGA-15-0742-01A	GBM
TCGA-19-2619-01A	GBM
TCGA-06-0168-01A	GBM
TCGA-19-1390-01A	GBM
TCGA-41-4097-01A	GBM
TCGA-06-0649-01B	GBM
TCGA-27-2526-01A	GBM
TCGA-27-2523-01A	GBM
TCGA-06-5412-01A	GBM
TCGA-19-4065-01A	GBM
TCGA-06-0644-01A	GBM
TCGA-12-0821-01A	GBM
TCGA-28-1753-01A	GBM
TCGA-12-0619-01A	GBM
TCGA-14-0789-01A	GBM
TCGA-32-2634-01A	GBM
TCGA-06-0158-01A	GBM
TCGA-06-0152-02A	GBM
TCGA-12-0618-01A	GBM
TCGA-26-5139-01A	GBM
TCGA-06-0747-01A	GBM
TCGA-32-2616-01A	GBM
TCGA-06-0129-01A	GBM
TCGA-76-4929-01A	GBM
TCGA-06-0157-01A	GBM
TCGA-28-5220-01A	GBM
TCGA-12-5295-01A	GBM
TCGA-06-0645-01A	GBM
TCGA-26-5134-01A	GBM
TCGA-32-2615-01A	GBM
TCGA-32-1980-01A	GBM
TCGA-26-1442-01A	GBM
TCGA-06-0187-01A	GBM
TCGA-14-0790-01B	GBM
TCGA-14-2554-01A	GBM
TCGA-28-2510-01A	GBM
TCGA-27-1834-01A	GBM
TCGA-28-2514-01A	GBM
TCGA-14-1825-01A	GBM
TCGA-12-1597-01B	GBM
TCGA-19-4065-02A	GBM
TCGA-41-3915-01A	GBM
TCGA-06-2561-01A	GBM
TCGA-19-1787-01B	GBM
TCGA-27-1830-01A	GBM
TCGA-06-0125-01A	GBM
TCGA-28-1747-01C	GBM
TCGA-14-1034-02B	GBM
TCGA-41-2572-01A	GBM
TCGA-06-2567-01A	GBM
TCGA-06-0211-01A	GBM
TCGA-27-2528-01A	GBM
TCGA-06-0184-01A	GBM
TCGA-06-0744-01A	GBM
TCGA-06-0171-02A	GBM
TCGA-14-0787-01A	GBM
TCGA-06-2565-01A	GBM
TCGA-06-0178-01A	GBM
TCGA-06-2557-01A	GBM
TCGA-06-0211-02A	GBM
TCGA-06-0210-02A	GBM
TCGA-76-4927-01A	GBM
TCGA-06-5858-01A	GBM
TCGA-12-3653-01A	GBM
TCGA-28-2513-01A	GBM
TCGA-19-1389-02A	GBM
TCGA-12-3652-01A	GBM
TCGA-27-2524-01A	GBM
TCGA-14-0817-01A	GBM
TCGA-06-1804-01A	GBM
TCGA-26-5136-01B	GBM
TCGA-06-0646-01A	GBM
TCGA-28-5218-01A	GBM
TCGA-02-2483-01A	GBM
TCGA-06-2562-01A	GBM
TCGA-27-1837-01A	GBM
TCGA-06-2559-01A	GBM
TCGA-06-0221-02A	GBM
TCGA-06-0686-01A	GBM
TCGA-06-5416-01A	GBM
TCGA-06-0238-01A	GBM
TCGA-14-1034-01A	GBM
TCGA-19-2629-01A	GBM
TCGA-19-2625-01A	GBM
TCGA-06-0130-01A	GBM
TCGA-12-5299-01A	GBM
TCGA-06-0882-01A	GBM
TCGA-06-5413-01A	GBM
TCGA-76-4925-01A	GBM
TCGA-06-5418-01A	GBM
TCGA-06-0190-01A	GBM
TCGA-27-1835-01A	GBM
TCGA-28-5216-01A	GBM
TCGA-06-5411-01A	GBM
TCGA-27-2519-01A	GBM
TCGA-16-0846-01A	GBM
TCGA-28-5209-01A	GBM
TCGA-76-4926-01B	GBM
TCGA-06-0219-01A	GBM
TCGA-02-2486-01A	GBM
TCGA-06-0190-02A	GBM
TCGA-06-0750-01A	GBM
TCGA-15-1444-01A	GBM
TCGA-27-1832-01A	GBM
TCGA-28-2499-01A	GBM
TCGA-19-0957-02A	GBM
TCGA-06-0174-01A	GBM
TCGA-12-0616-01A	GBM
TCGA-32-1970-01A	GBM
TCGA-28-5215-01A	GBM
TCGA-06-0132-01A	GBM
TCGA-06-5408-01A	GBM
TCGA-28-5208-01A	GBM
TCGA-06-0211-01B	GBM
TCGA-28-2509-01A	GBM
TCGA-19-5960-01A	GBM
TCGA-41-5651-01A	GBM
TCGA-27-2521-01A	GBM
TCGA-12-3650-01A	GBM
TCGA-06-0743-01A	GBM
TCGA-76-4932-01A	GBM
TCGA-08-0386-01A	GBM
TCGA-06-0749-01A	GBM
TCGA-27-1831-01A	GBM
TCGA-06-0139-01A	GBM
TCGA-32-2638-01A	GBM

## Sheet: Table S2.
Table S2. The genes identified by WGCNA in the brown module.
Module	Genename
Brown	TCOF1
Brown	ITGAV
Brown	SLC7A6OS
Brown	PHACTR4
Brown	GSDMB
Brown	LRRFIP2
Brown	CDK3
Brown	CHMP3
Brown	GTF2I
Brown	GCNT4
Brown	LNPEP
Brown	GOLGA8Q
Brown	GOLGA8S
Brown	GOLGA8R
Brown	GOLGA8N
Brown	GOLGA8K
Brown	GOLGA8A
Brown	GOLGA8B
Brown	SGSM3
Brown	GGA2
Brown	VPS13A
Brown	VPS13C
Brown	STRN
Brown	ZNF839
Brown	C16orf58
Brown	SETDB2
Brown	CHMP4A
Brown	SAP30
Brown	HSFX1
Brown	SMPD4
Brown	FBXO11
Brown	BCLAF1
Brown	PLA2G6
Brown	FKBP1A
Brown	ZBTB7A
Brown	DENND2C
Brown	PPT1
Brown	SAFB
Brown	ANKS1A
Brown	U2AF1L4
Brown	AC002398.9
Brown	NDEL1
Brown	PCSK7
Brown	SPIN2A
Brown	DIAPH2
Brown	AC005519.4
Brown	MPHOSPH8
Brown	RSRC2
Brown	ADCY3
Brown	DDI2
Brown	OPTN
Brown	NPEPL1
Brown	CLMN
Brown	ELP3
Brown	KLHDC4
Brown	HIRA
Brown	C7orf73
Brown	RASA4
Brown	RASA2
Brown	ABLIM3
Brown	ALG9
Brown	KLHL12
Brown	GABPB2
Brown	SLK
Brown	RAPGEF6
Brown	N4BP2L2
Brown	GPR89B
Brown	GPR89A
Brown	NBPF26
Brown	WDR11
Brown	EDC4
Brown	ANAPC1
Brown	ANAPC4
Brown	MOB2
Brown	GCHFR
Brown	C5orf45
Brown	FAM45A
Brown	CYP2D7
Brown	TRIM3
Brown	TRIM7
Brown	PPAN
Brown	CLASRP
Brown	DPH1
Brown	DPH3
Brown	EIF4EBP3
Brown	LRRC37A2
Brown	ERCC6
Brown	CALCOCO1
Brown	MRPS5
Brown	GATSL3
Brown	FAM27C
Brown	GTF2H4
Brown	CDIPT
Brown	NCOA2
Brown	NCOA7
Brown	DEXI
Brown	TMEM185A
Brown	MESDC1
Brown	ACRC
Brown	PRPH2
Brown	RABGEF1
Brown	USP12
Brown	SLC35E2B
Brown	KLC1
Brown	ZNF511
Brown	ZNF514
Brown	FKSG61
Brown	RNF207
Brown	TNKS2
Brown	TCERG1
Brown	AGAP4
Brown	AGAP5
Brown	AGAP6
Brown	GDPD5
Brown	C6orf106
Brown	LRRC3
Brown	DOCK7
Brown	DOCK5
Brown	RASL11A
Brown	RBM25
Brown	TG
Brown	SLC4A5
Brown	AC010642.1
Brown	CEL
Brown	MAOA
Brown	NEIL1
Brown	ABCB6
Brown	GOLGB1
Brown	DNLZ
Brown	ZNF276
Brown	HERC1
Brown	HERC3
Brown	HERC4
Brown	ANKMY1
Brown	MYCBP2
Brown	CCDC107
Brown	TRAPPC5
Brown	MTCP1
Brown	ZNF841
Brown	ZNF593
Brown	ZNF337
Brown	ZNF335
Brown	NOTCH2NL
Brown	ZNF33B
Brown	ZNF33A
Brown	GPS2
Brown	TTC14
Brown	SLC31A2
Brown	ZFP92
Brown	RICTOR
Brown	CNTD1
Brown	AC004623.3
Brown	RNF123
Brown	RNF121
Brown	SIAH1
Brown	ZNF155
Brown	FBXO18
Brown	TAS2R20
Brown	ACY1
Brown	FAM219B
Brown	VTI1B
Brown	UPF2
Brown	KRT6B
Brown	CUZD1
Brown	C7orf25
Brown	CCDC180
Brown	CCDC186
Brown	AC007326.1
Brown	WHSC1L1
Brown	TMBIM4
Brown	STAMBP
Brown	KIAA2018
Brown	APBB3
Brown	UNKL
Brown	GUSBP11
Brown	XRRA1
Brown	C1orf147
Brown	TRIM52
Brown	KRTCAP2
Brown	IL1RL2
Brown	TNFRSF25
Brown	CBX7
Brown	SHOC2
Brown	ERCC4
Brown	ERCC5
Brown	SNURF
Brown	SPDYE2B
Brown	BECN1
Brown	DNAJC11
Brown	PRAF2
Brown	GON4L
Brown	TADA3
Brown	PTRH1
Brown	SIGIRR
Brown	PYURF
Brown	NIPAL2
Brown	EWSR1
Brown	ARL2BP
Brown	CAMTA2
Brown	DCAF6
Brown	DCAF8
Brown	CDK11A
Brown	CDK11B
Brown	EEF1G
Brown	EEF1D
Brown	KCNQ1OT1
Brown	TMEM60
Brown	TBC1D10A
Brown	RNASE10
Brown	HCG25
Brown	WDR45
Brown	KLF5
Brown	SFSWAP
Brown	ZNF544
Brown	DNAJC14
Brown	EME2
Brown	AC005154.6
Brown	ELOF1
Brown	NOX1
Brown	UBE3B
Brown	TMTC1
Brown	GET4
Brown	GCH1
Brown	CTAGE5
Brown	AARSD1
Brown	ANKRD11
Brown	LZTR1
Brown	CEP164
Brown	FTH1
Brown	C17orf67
Brown	IPPK
Brown	S100A14
Brown	SYNE1
Brown	ZFPL1
Brown	ZNRF3
Brown	CXorf23
Brown	PSMD7
Brown	PQLC1
Brown	TRAPPC10
Brown	ACSF3
Brown	MAN2A2
Brown	AC004951.6
Brown	DNAH14
Brown	UBE2L6
Brown	ODF2L
Brown	ZNF709
Brown	DENND4A
Brown	DENND4B
Brown	PLRG1
Brown	PNN
Brown	IBA57
Brown	TARS2
Brown	PKD1P6
Brown	BRD9
Brown	BRD1
Brown	FKSG52
Brown	AC011330.13
Brown	AKIRIN1
Brown	SRRM1
Brown	SRRM2
Brown	DDHD1
Brown	AC137932.4
Brown	C1orf132
Brown	GPAT2
Brown	PWWP2B
Brown	CCZ1B
Brown	KRT5
Brown	PCDHGB5
Brown	EMC10
Brown	POLDIP2
Brown	NPIPB11
Brown	ZGPAT
Brown	APOM
Brown	FAM104A
Brown	CCDC57
Brown	CBWD7
Brown	CBWD5
Brown	CBWD3
Brown	CBWD2
Brown	CCDC7
Brown	AS3MT
Brown	IMPACT
Brown	ACADVL
Brown	SARNP
Brown	MRPS24
Brown	JMJD7
Brown	MEMO1
Brown	C6orf62
Brown	CLPB
Brown	KRT15
Brown	KRT14
Brown	ABHD17A
Brown	NBPF9
Brown	TM9SF1
Brown	SPATS2L
Brown	ARIH1
Brown	PLA2G4B
Brown	CLK1
Brown	CLK4
Brown	CEACAM19
Brown	HSF4
Brown	SLTM
Brown	SFI1
Brown	FAM83F
Brown	TAF3
Brown	AKAP8L
Brown	PDCD4
Brown	TCF20
Brown	SCLY
Brown	ZNF670
Brown	PRSS53
Brown	WDR73
Brown	PCF11
Brown	CSAD
Brown	CALML3
Brown	CALML4
Brown	AIDA
Brown	MCTP1
Brown	AC093495.4
Brown	AGO3
Brown	AGO2
Brown	C10orf76
Brown	ANKRD36
Brown	ANKRD36B
Brown	SUN2
Brown	BMP2K
Brown	MTG1
Brown	PLGLB1
Brown	PLGLB2
Brown	NUTM2D
Brown	NUTM2B
Brown	NUTM2A
Brown	AOC2
Brown	ZNF212
Brown	ACAD11
Brown	SMG6
Brown	SMG1
Brown	PPEF2
Brown	DDX39B
Brown	PAFAH1B2
Brown	FGD4
Brown	MGAT2
Brown	USP34
Brown	USP35
Brown	USP36
Brown	USP37
Brown	AP001062.7
Brown	SNRNP48
Brown	IGHMBP2
Brown	TIMM10B
Brown	NFAT5
Brown	MSTO1
Brown	UBC
Brown	NBPF12
Brown	RHOT2
Brown	UBIAD1
Brown	RPP14
Brown	ORAOV1
Brown	MGEA5
Brown	ATP6V0C
Brown	MIPOL1
Brown	CIAO1
Brown	HARS2
Brown	LIMK1
Brown	PIK3R2
Brown	ARL6IP4
Brown	MAPK8IP3
Brown	SLFNL1
Brown	SEC31B
Brown	SZT2
Brown	PRKAR1A
Brown	FOXP1
Brown	FOXP4
Brown	ECD
Brown	LY6G5B
Brown	FLCN
Brown	PSMA1
Brown	PSMA6
Brown	AC007191.4
Brown	EIF3CL
Brown	UBR4
Brown	CCNK
Brown	AHSA2
Brown	GTF2H2C
Brown	KRBA2
Brown	SNORD3A
Brown	TGM1
Brown	EIF3L
Brown	SLX1A
Brown	EIF3C
Brown	NOL12
Brown	DNAJB6
Brown	AMDHD2
Brown	NTAN1
Brown	CNST
Brown	ANXA9
Brown	FAF1
Brown	CDC26
Brown	PPP1R12B
Brown	PPP1R12C
Brown	VPS36
Brown	KCTD3
Brown	KCTD5
Brown	GLTSCR1L
Brown	CEP95
Brown	BRAF
Brown	STK19
Brown	MMACHC
Brown	TRIM8
Brown	NMRK2
Brown	DNAH1
Brown	SYMPK
Brown	CLN3
Brown	HNRNPH3
Brown	HNRNPUL2
Brown	SLC35E2
Brown	SLC35E3
Brown	UROD
Brown	POLL
Brown	FAM89B
Brown	SGMS1
Brown	ZNF644
Brown	GALNT4
Brown	RANBP10
Brown	SELENBP1
Brown	SLC25A28
Brown	SNX15
Brown	BOD1L1
Brown	TRIM73
Brown	ZFC3H1
Brown	GGNBP2
Brown	GIT2
Brown	SPARC
Brown	NRDE2
Brown	R3HDM2
Brown	SEC16B
Brown	GALT
Brown	CSNK2B
Brown	MAFK
Brown	MAFG
Brown	OGFOD2
Brown	PRPF18
Brown	TRAF5
Brown	METTL17
Brown	TMEM184B
Brown	TMEM184C
Brown	DUS1L
Brown	ELL3
Brown	NPIPB5
Brown	DHRS4
Brown	CACUL1
Brown	HDAC10
Brown	SUGP2
Brown	SETD8
Brown	SETD3
Brown	WAC
Brown	SECISBP2
Brown	PITRM1
Brown	CCDC84
Brown	ZNF564
Brown	KIAA0368
Brown	SGCB
Brown	SNRNP70
Brown	NUMA1
Brown	DGKQ
Brown	DGKH
Brown	DGKE
Brown	RTEL1
Brown	EMC6
Brown	PSMD9
Brown	EXOC3
Brown	EXOC7
Brown	CENPT
Brown	EZH1
Brown	ATAD3B
Brown	RBM34
Brown	RBM33
Brown	RBM39
Brown	DNHD1
Brown	WHAMM
Brown	CFAP58
Brown	SPACA6P
Brown	GABARAP
Brown	ABCA5
Brown	HARBI1
Brown	ZNF268
Brown	C17orf49
Brown	PRR29
Brown	ITIH4
Brown	STRADA
Brown	RNF31
Brown	MZF1
Brown	INTS3
Brown	MPP7
Brown	AC026150.8
Brown	MAP2K7
Brown	C11orf72
Brown	UCHL3
Brown	AC009120.6
Brown	AFTPH
Brown	TTC4
Brown	TEN1
Brown	RAC1
Brown	CLCN7
Brown	UTRN
Brown	NEMF
Brown	LGALS8
Brown	LPGAT1
Brown	MLYCD
Brown	BMP6
Brown	CHD3
Brown	CHD2
Brown	PRDM15
Brown	PRDM10
Brown	SRGAP2B
Brown	SRGAP2C
Brown	BRF2
Brown	AC159540.1
Brown	CDK10
Brown	MMP23B
Brown	HYPK
Brown	AC006128.2
Brown	C15orf62
Brown	ASNA1
Brown	PLEKHM3
Brown	ENGASE
Brown	COQ6
Brown	MUC20
Brown	FAM118A
Brown	GNRH1
Brown	NPIPA1
Brown	NPIPA3
Brown	BIRC6
Brown	ADAT2
Brown	GNG10
Brown	SEC24C
Brown	ZNF691
Brown	ZNF692
Brown	DRG2
Brown	NKTR
Brown	FOXL2
Brown	FAM106A
Brown	SARS2
Brown	KIAA0391
Brown	PCGF3
Brown	ZBTB37
Brown	MTHFR
Brown	MON2
Brown	CPSF1
Brown	TTLL3
Brown	FAM126B
Brown	GCC2
Brown	FAM229A
Brown	WDR92
Brown	HCG11
Brown	OXCT2
Brown	PAM16
Brown	WSB1
Brown	RGPD2
Brown	RGPD3
Brown	RGPD5
Brown	RGPD8
Brown	LOR
Brown	SPNS1
Brown	RAB24
Brown	SH3BP5
Brown	YKT6
Brown	PNRC2
Brown	AC241585.2
Brown	ZNF518A
Brown	ANKZF1
Brown	TACC1
Brown	PPWD1
Brown	B3GALT6
Brown	SENP6
Brown	SENP3
Brown	ECHDC2
Brown	LCOR
Brown	FLJ46284
Brown	ADAMTSL5
Brown	HAS1
Brown	OGT
Brown	AC159540.2
Brown	LIPT2
Brown	NDUFA7
Brown	ANKRD12
Brown	AC092535.3
Brown	NT5C2
Brown	F8A1
Brown	HAUS7
Brown	TPTEP1
Brown	RNPC3
Brown	ARL17B
Brown	ARL17A
Brown	SHPK
Brown	ARHGEF18
Brown	D2HGDH
Brown	SERF1B
Brown	SLC39A9
Brown	TMEM63A
Brown	RBM6
Brown	RBM5
Brown	RBM4
Brown	AKIP1
Brown	ZNF182
Brown	MTERF4
Brown	FBXO8
Brown	CCDC85B
Brown	CC2D2A
Brown	OFD1
Brown	TNFSF13
Brown	SFXN3
Brown	UBE2V1
Brown	CTNNB1
Brown	NR2C2
Brown	SNX8
Brown	PGAM1
Brown	EML5
Brown	MPPE1
Brown	PNISR
Brown	KSR1
Brown	PPTC7
Brown	LIN37
Brown	FAM156B
Brown	FAM156A
Brown	CDC40
Brown	FAM215B
Brown	MEF2D
Brown	SLC16A1
Brown	DSG1
Brown	LRRC37A
Brown	AC007952.6
Brown	TBRG1
Brown	MDP1
Brown	MSS51
Brown	PSMC1
Brown	PSMC4
Brown	UBP1
Brown	FAM65A
Brown	LUC7L3
Brown	NME2
Brown	MATR3
Brown	GFOD1
Brown	TPST1
Brown	FO538757.2
Brown	PDZD8
Brown	SBNO1
Brown	ZBTB44
Brown	MRPL53
Brown	ATXN7
Brown	ATXN3
Brown	NHEJ1
Brown	SCARB2
Brown	CNTNAP3B
Brown	BOLA2B
Brown	ABHD16A
Brown	CEP295
Brown	FTX
Brown	TNK1
Brown	RYBP
Brown	HGS
Brown	CCPG1
Brown	RAB10
Brown	SLC35G2
Brown	COX20
Brown	SMUG1
Brown	UGP2
Brown	NDST2
Brown	ZNF668
Brown	SLMAP
Brown	DNASE1L1
Brown	ADARB1
Brown	THAP8
Brown	DDX42
Brown	CROCC
Brown	GCDH
Brown	PRICKLE4
Brown	SPINK5
Brown	SMAP1
Brown	EGFL8
Brown	MNT
Brown	FLYWCH1
Brown	ANKRD27
Brown	ANKRD23
Brown	MOCS3
Brown	RHOQ
Brown	HIST2H4B
Brown	HIST2H4A
Brown	DYRK1A
Brown	ALKBH4
Brown	ADCK5
Brown	PRPF39
Brown	XAF1
Brown	BPGM
Brown	CTRL
Brown	DIABLO
Brown	USP25
Brown	USP24
Brown	KMT2D
Brown	SMN2
Brown	SMN1
Brown	FBRSL1
Brown	ZBTB9
Brown	CARD14
Brown	PARP6
Brown	ZCCHC2
Brown	YTHDC1
Brown	YTHDC2
Brown	VCPKMT
Brown	NAA60
Brown	RBM17
Brown	RBM19
Brown	ZNF16
Brown	UPRT
Brown	ZC3H11A
Brown	MLLT10
Brown	AC093673.5
Brown	BTAF1
Brown	CCNL2
Brown	GTF2IRD2B
Brown	GOLGA2
Brown	ZNF287
Brown	TBC1D3B
Brown	AC000120.7
Brown	ZRSR2
Brown	RNF13
Brown	CAMK1
Brown	CCDC117
Brown	C11orf98
Brown	INF2
Brown	EIF2B5
Brown	TMEM143
Brown	TUFM
Brown	A1BG
Brown	SRSF5
Brown	ZNF587
Brown	MTRF1L
Brown	FAM160B1
Brown	TSSK3
Brown	ZNF322
Brown	EIF2AK1
Brown	BBIP1
Brown	ATG2B
Brown	SULT1A3
Brown	AKAP9
Brown	LTC4S
Brown	DNAJC9
Brown	DNAJC7
Brown	CDK5RAP3
Brown	C17orf107
Brown	SYCP3
Brown	ARHGDIA
Brown	RPL36A
Brown	SPDYE2
Brown	KLF13
Brown	KRTDAP
Brown	ZRANB1
Brown	ZRANB2
Brown	MICAL2
Brown	FLG
Brown	AC024592.12
Brown	ZNF177
Brown	DDX47
Brown	MOSPD3
Brown	AC005253.2
Brown	U2AF1
Brown	AZI2
Brown	AC006548.28
Brown	FEZ2
Brown	RBBP6
Brown	PAPD7
Brown	PAPD5
Brown	PPP2R5A
Brown	CAPN10
Brown	HYI
Brown	CHORDC1
Brown	MLLT6
Brown	KLHL36
Brown	ARL5A
Brown	WDR35
Brown	WDR37
Brown	WDR33
Brown	EIF4A1
Brown	MBD1
Brown	REXO1
Brown	LGALS7B
Brown	IRF9
Brown	SNX24
Brown	ZBTB11
Brown	C1orf159
Brown	TRIM66
Brown	KIN
Brown	ARHGEF5
Brown	POLR2J3
Brown	AP001258.4
Brown	IKBKG
Brown	INO80D
Brown	INO80B
Brown	BBS1
Brown	AGA
Brown	ZSWIM3
Brown	ZSWIM8
Brown	MAZ
Brown	NPHP3
Brown	AC005062.2
Brown	CLIP1
Brown	CLIP4
Brown	FAR1
Brown	ARGLU1
Brown	FAM21C
Brown	FAM21A
Brown	SH3PXD2A
Brown	GOLGA6L9
Brown	GOLGA6L4
Brown	WBP1
Brown	CKM
Brown	ARHGAP8
Brown	COL4A3BP
Brown	DOLK
Brown	ENOSF1
Brown	POLR2G
Brown	POLR2F
Brown	ANKHD1
Brown	WASH1
Brown	TVP23C
Brown	TAB3
Brown	MIB2
Brown	PEPD
Brown	ACP2
Brown	GLS
Brown	ZNF638
Brown	MTMR3
Brown	STXBP5
Brown	CCZ1
Brown	MIF
Brown	CDK9
Brown	PRKCH
Brown	RPL17
Brown	TOP3B
Brown	AKR1E2
Brown	PI4K2A
Brown	ARID4B
Brown	MMS19
Brown	CDRT4
Brown	PDE12
Brown	AC145124.2
Brown	MYH3
Brown	ZNF23
Brown	RANBP2
Brown	BMS1
Brown	CCNT2
Brown	MC1R
Brown	RSRP1
Brown	AMY2B
Brown	LZTS2
Brown	EGLN2
Brown	ATF7IP2
Brown	BMS1P4
Brown	STK26
Brown	STK24
Brown	LENG8
Brown	GABARAPL1
Brown	PRR4
Brown	CRIPAK
Brown	TATDN2
Brown	SBSN
Brown	ALKBH6
Brown	MRPL38
Brown	NLN
Brown	BCKDHA
Brown	PISD
Brown	CREBRF
Brown	SOCS6
Brown	OPN3
Brown	AP006222.2
Brown	DDTL
Brown	C15orf57
Brown	DDX17
Brown	CBWD1
Brown	FAM73B
Brown	TARDBP
Brown	NPIPB3
Brown	NPIPB4
Brown	NPIPB6
Brown	NPIPB9
Brown	NPIPB8
Brown	PABPN1
Brown	TMEM110
Brown	SLC35A1
Brown	METTL3
Brown	PDPK1
Brown	TIMM23B
Brown	PYROXD2
Brown	PYROXD1
Brown	KIAA1468
Brown	CCDC47
Brown	SRXN1
Brown	PCMTD1
Brown	FIBP
Brown	MROH1
Brown	DSC3
Brown	PRDM2
Brown	PILRB
Brown	AC058791.1
Brown	FRMD4A
Brown	LSM12
Brown	PRPF38B
Brown	AC074117.10
Brown	NDUFV2
Brown	TAF1C
Brown	TAF1D
Brown	HS2ST1
Brown	CYB5D1
Brown	DDX26B
Brown	KDM4C
Brown	LY6D
Brown	AC137934.1
Brown	AP1G2
Brown	SDR39U1
Brown	SCP2
Brown	RAB31
Brown	C19orf66
Brown	KIAA0907
Brown	PPP2R2D
Brown	TMEM262
Brown	TTN
Brown	NBPF15
Brown	NBPF11
Brown	ZSCAN32
Brown	CYP51A1
Brown	TUT1
Brown	AL136419.6
Brown	USP48
Brown	RPL22
Brown	TRIM39
Brown	ABCC10
Brown	COMMD9
Brown	ZMYM6
Brown	NOMO2
Brown	NOMO3
Brown	ATRIP
Brown	GTF2IRD2
Brown	EDRF1
Brown	PRR14L
Brown	STX16
Brown	DUSP7
Brown	AC021224.1
Brown	ACTA1
Brown	ZNF223
Brown	ZNF224
Brown	AC084219.3
Brown	C17orf85
Brown	GOLGA6L10
Brown	CRAMP1L
Brown	TNNC1
Brown	LDB1
Brown	MYH6
Brown	GK5
Brown	DIP2A
Brown	ADPRHL2
Brown	STUB1
Brown	PRRC2B
Brown	MAN2C1
Brown	LAT
Brown	TUBGCP2
Brown	TUBGCP6
Brown	KIF13A
Brown	SUDS3
Brown	YPEL2
Brown	DDT
Brown	STAT4
Brown	PLG
Brown	CDR2
Brown	EP400NL
Brown	PHF20L1
Brown	SELO
Brown	SELT

## Sheet: Table S3.
Table S3. The co-expression genes of FKBP1A.
Gene 1	Gene 2	Cor	P-Value
FKBP1A	AF001548.5	0.517	1.51e-22
FKBP1A	RP11-666A8.8	0.556	1.37e-26
FKBP1A	ITGAX	0.637	1.25e-36
FKBP1A	BCL2A1	0.508	1.06e-21
FKBP1A	ITGAM	0.663	1.28e-40
FKBP1A	IGF2R	0.543	4.02e-25
FKBP1A	SLC36A1	0.542	5.1e-25
FKBP1A	AC129492.1	0.66	4.3e-40
FKBP1A	AP001063.1	0.589	2.34e-30
FKBP1A	FAM41C	0.527	1.48e-23
FKBP1A	CFP	0.627	2.54e-35
FKBP1A	RP11-702H23.6	0.504	2.1e-21
FKBP1A	AC114271.2	0.647	3.91e-38
FKBP1A	SLC7A6OS	0.599	1.64e-31
FKBP1A	SCYL1	0.587	4.54e-30
FKBP1A	RP11-666A8.9	0.504	2.41e-21
FKBP1A	ZNF112	-0.54	7.25e-25
FKBP1A	ITGA2B	0.544	3.16e-25
FKBP1A	PHACTR4	-0.585	6.97e-30
FKBP1A	CASP5	0.578	4.83e-29
FKBP1A	VMP1	0.535	2.28e-24
FKBP1A	OGFR	0.696	2.8e-46
FKBP1A	AOAH-IT1	0.512	3.73e-22
FKBP1A	SPG21	0.618	5.13e-34
FKBP1A	GSDMD	0.593	7.38e-31
FKBP1A	INO80B-WBP1	0.706	4.92e-48
FKBP1A	PTPN18	0.648	2.67e-38
FKBP1A	LRRFIP2	0.539	8.47e-25
FKBP1A	AC138035.2	0.54	8.05e-25
FKBP1A	CDK3	0.589	2.29e-30
FKBP1A	CAMKK2	0.709	1.11e-48
FKBP1A	CAMKK1	0.538	1.31e-24
FKBP1A	CHMP3	0.687	1.12e-44
FKBP1A	RPL36AL	0.664	9.4e-41
FKBP1A	LY6G6C	0.653	4.14e-39
FKBP1A	LY6G6E	0.504	2.07e-21
FKBP1A	LRRC25	0.646	5.73e-38
FKBP1A	LPCAT2	0.527	1.41e-23
FKBP1A	LPCAT3	0.592	1.2e-30
FKBP1A	CCDC174	0.571	3.32e-28
FKBP1A	PDK3	0.623	9.86e-35
FKBP1A	ALPL	0.672	5.09e-42
FKBP1A	PECR	0.51	6.43e-22
FKBP1A	LINC00324	0.563	2.52e-27
FKBP1A	DAG1	-0.549	8.57e-26
FKBP1A	SGSM3	0.534	2.93e-24
FKBP1A	FCER1G	0.679	3.54e-43
FKBP1A	GGA3	0.607	1.39e-32
FKBP1A	RP11-175O19.4	0.621	2.18e-34
FKBP1A	FHOD1	0.593	7.69e-31
FKBP1A	C4orf3	0.609	7.03e-33
FKBP1A	PSMB9	0.51	6.61e-22
FKBP1A	PSMB8	0.534	3.2e-24
FKBP1A	PSMB3	0.512	4.08e-22
FKBP1A	SH3KBP1	0.645	8.19e-38
FKBP1A	EVI2B	0.627	3.12e-35
FKBP1A	RALBP1	0.591	1.53e-30
FKBP1A	ZNF839	0.584	1.06e-29
FKBP1A	C16orf54	0.619	3.67e-34
FKBP1A	CHMP4A	0.732	3.26e-53
FKBP1A	CHMP4B	0.651	9.19e-39
FKBP1A	ST7	-0.527	1.61e-23
FKBP1A	TMEM173	0.529	1.02e-23
FKBP1A	RP11-574K11.31	0.657	1.04e-39
FKBP1A	ZNF302	-0.515	2.3e-22
FKBP1A	RP11-6I2.3	0.651	1.06e-38
FKBP1A	FUBP3	-0.562	3.43e-27
FKBP1A	CTBP1-AS2	-0.529	8.89e-24
FKBP1A	SMPD2	0.567	9.8e-28
FKBP1A	TTC23	-0.53	6.83e-24
FKBP1A	MCL1	0.564	1.74e-27
FKBP1A	IL18RAP	0.549	8.93e-26
FKBP1A	RP11-171I2.2	0.544	3.01e-25
FKBP1A	RP11-59D5__B.2	0.566	1.29e-27
FKBP1A	FKBP15	0.62	2.87e-34
FKBP1A	UBE2J1	0.535	2.2e-24
FKBP1A	GHITM	0.604	3.03e-32
FKBP1A	FKBP1A	1	0
FKBP1A	MAP1S	0.59	2e-30
FKBP1A	AC009495.2	0.541	5.55e-25
FKBP1A	CLEC18A	0.629	1.56e-35
FKBP1A	PPCDC	0.534	2.77e-24
FKBP1A	DFNA5	-0.521	5.3e-23
FKBP1A	ZBTB7A	0.643	1.34e-37
FKBP1A	ZBTB7B	0.692	1.83e-45
FKBP1A	PCNX	0.632	6.62e-36
FKBP1A	RABAC1	0.552	4.41e-26
FKBP1A	RP11-298I3.5	0.568	7.86e-28
FKBP1A	SAFB	0.64	3.59e-37
FKBP1A	RP11-182J1.3	0.538	1.3e-24
FKBP1A	ANKS1A	0.523	3.32e-23
FKBP1A	ADAM19	0.538	1.21e-24
FKBP1A	HAGH	0.518	1.1e-22
FKBP1A	AC002398.9	0.724	1.66e-51
FKBP1A	NDEL1	0.727	3.28e-52
FKBP1A	RP11-707M3.3	0.582	1.71e-29
FKBP1A	IFNAR2	0.572	2.67e-28
FKBP1A	CDC34	0.505	1.85e-21
FKBP1A	CDC37	0.601	7.11e-32
FKBP1A	RP11-879F14.2	0.51	6.42e-22
FKBP1A	PGLS	0.543	3.65e-25
FKBP1A	IRAK4	0.515	2.04e-22
FKBP1A	LINC01191	0.532	4.73e-24
FKBP1A	VPS28	0.533	4.05e-24
FKBP1A	SKA2	-0.515	2.26e-22
FKBP1A	FAM53C	0.607	1.31e-32
FKBP1A	CDC42EP3	0.602	5.71e-32
FKBP1A	CDC42EP2	0.655	1.92e-39
FKBP1A	TBKBP1	0.601	8.22e-32
FKBP1A	TESC	0.647	3.56e-38
FKBP1A	IL27	0.644	1.23e-37
FKBP1A	FTL	0.574	1.59e-28
FKBP1A	ZDHHC3	0.655	2.33e-39
FKBP1A	CYFIP2	0.574	1.39e-28
FKBP1A	CTD-2095E4.3	0.591	1.45e-30
FKBP1A	BCL6	0.507	1.24e-21
FKBP1A	BCL3	0.562	3.02e-27
FKBP1A	NPEPL1	0.648	2.78e-38
FKBP1A	CLMN	0.52	7.06e-23
FKBP1A	CSNK1G2	0.588	2.86e-30
FKBP1A	SERPINB1	0.672	4.92e-42
FKBP1A	CTD-2017F17.2	0.54	7.72e-25
FKBP1A	RINL	0.578	5.65e-29
FKBP1A	GPR146	0.517	1.32e-22
FKBP1A	HLA-C	0.574	1.31e-28
FKBP1A	DAGLB	0.505	1.71e-21
FKBP1A	RIN3	0.646	6.23e-38
FKBP1A	RIPK3	0.663	1.12e-40
FKBP1A	ZNF410	0.704	1.3e-47
FKBP1A	GLIPR2	0.617	7.19e-34
FKBP1A	GLIPR1	0.636	1.73e-36
FKBP1A	SSSCA1	0.659	4.76e-40
FKBP1A	SERF2	0.547	1.36e-25
FKBP1A	RP5-902P8.12	0.512	3.86e-22
FKBP1A	TSPAN14	0.626	3.37e-35
FKBP1A	TSPAN16	0.52	6.67e-23
FKBP1A	TMUB2	0.587	4.56e-30
FKBP1A	TRIM34	0.667	3.16e-41
FKBP1A	INSL3	0.645	7.65e-38
FKBP1A	AC138035.1	0.522	4.87e-23
FKBP1A	SCPEP1	0.582	1.66e-29
FKBP1A	ADAP1	0.703	1.64e-47
FKBP1A	KLHL18	0.624	7.3e-35
FKBP1A	IER2	0.581	2.51e-29
FKBP1A	SLA	0.511	4.85e-22
FKBP1A	CTB-55O6.12	0.602	5.89e-32
FKBP1A	QPCT	0.661	2.28e-40
FKBP1A	DHRS13	0.631	8.64e-36
FKBP1A	MAP1LC3B2	0.507	1.2e-21
FKBP1A	ADIPOR1	0.586	4.93e-30
FKBP1A	NBPF26	0.554	2.63e-26
FKBP1A	MARK2	0.681	1.17e-43
FKBP1A	MARK3	0.643	1.38e-37
FKBP1A	IGBP1	0.528	1.31e-23
FKBP1A	TPD52L2	0.715	1.03e-49
FKBP1A	WDR13	0.657	1.26e-39
FKBP1A	HTATIP2	0.679	2.74e-43
FKBP1A	SLC25A37	0.602	6.5e-32
FKBP1A	KB-431C1.5	0.517	1.46e-22
FKBP1A	AIF1	0.569	5.39e-28
FKBP1A	STOM	0.576	7.69e-29
FKBP1A	NPLOC4	0.518	1.14e-22
FKBP1A	TMEM86B	0.589	2.74e-30
FKBP1A	EDC4	0.604	3.71e-32
FKBP1A	RTFDC1	0.62	2.72e-34
FKBP1A	MOB2	0.617	6.29e-34
FKBP1A	LOXHD1	0.681	1.17e-43
FKBP1A	CHP1	0.579	4.36e-29
FKBP1A	XXbac-BPG252P9.9	0.567	9.9e-28
FKBP1A	MNDA	0.683	5.41e-44
FKBP1A	CTD-3252C9.4	0.522	4.99e-23
FKBP1A	CLEC1B	0.515	2.23e-22
FKBP1A	RFFL	0.556	1.37e-26
FKBP1A	FAM45A	0.656	1.85e-39
FKBP1A	RAB27A	0.698	1.58e-46
FKBP1A	RP11-205M5.3	0.631	7.89e-36
FKBP1A	C10orf54	0.648	2.68e-38
FKBP1A	PFN1	0.677	5.47e-43
FKBP1A	SIPA1	0.642	2.13e-37
FKBP1A	RP1-102E24.8	0.53	8e-24
FKBP1A	CLASRP	0.539	9.07e-25
FKBP1A	RP11-930O11.1	0.501	3.86e-21
FKBP1A	NFYC	0.579	3.49e-29
FKBP1A	RAB1B	0.648	2.67e-38
FKBP1A	CYTH1	0.598	2.05e-31
FKBP1A	CYTH4	0.631	6.82e-36
FKBP1A	LINC00243	0.53	7.64e-24
FKBP1A	PPP6C	0.509	8.1e-22
FKBP1A	LRRC37A2	0.579	3.53e-29
FKBP1A	RILPL2	0.652	7.83e-39
FKBP1A	CALCOCO1	0.558	9.44e-27
FKBP1A	RGS2	0.603	4.21e-32
FKBP1A	RGS3	0.586	6.46e-30
FKBP1A	IFI30	0.654	3.77e-39
FKBP1A	RP11-195M16.3	0.521	5.83e-23
FKBP1A	RP5-1071N3.1	0.543	3.55e-25
FKBP1A	HIST1H1T	0.508	9e-22
FKBP1A	CAB39	0.546	1.64e-25
FKBP1A	FAM27C	0.576	7.71e-29
FKBP1A	YBX3	0.527	1.65e-23
FKBP1A	CDIPT	0.697	2.18e-46
FKBP1A	ERO1L	0.559	6.77e-27
FKBP1A	SMARCAD1	-0.507	1.21e-21
FKBP1A	AOAH	0.599	1.53e-31
FKBP1A	TMEM185A	0.604	3.02e-32
FKBP1A	UBXN11	0.665	6.13e-41
FKBP1A	FCHSD1	0.62	2.74e-34
FKBP1A	HIGD2A	0.515	2.23e-22
FKBP1A	UBA52	0.536	2.05e-24
FKBP1A	B9D2	0.613	2.13e-33
FKBP1A	MTX1	0.686	2.34e-44
FKBP1A	TYMP	0.651	8.05e-39
FKBP1A	WWP2	0.596	3.08e-31
FKBP1A	CTSA	0.578	4.64e-29
FKBP1A	CTSD	0.53	7.14e-24
FKBP1A	CTSZ	0.574	1.61e-28
FKBP1A	CTSS	0.569	5.49e-28
FKBP1A	INCA1	-0.538	1.09e-24
FKBP1A	EMB	0.578	5.15e-29
FKBP1A	AC009506.1	0.547	1.31e-25
FKBP1A	PHF23	0.581	2.28e-29
FKBP1A	TAGAP	0.519	9.76e-23
FKBP1A	ANO10	0.621	1.68e-34
FKBP1A	LYZ	0.598	1.98e-31
FKBP1A	LYN	0.539	1.01e-24
FKBP1A	GS1-358P8.4	0.515	1.99e-22
FKBP1A	IP6K1	0.53	6.9e-24
FKBP1A	NFKBIB	0.531	5.53e-24
FKBP1A	PLAC8	0.586	6.23e-30
FKBP1A	PRSS36	0.52	7.22e-23
FKBP1A	VAV1	0.681	1.3e-43
FKBP1A	FERMT3	0.648	2.88e-38
FKBP1A	C9orf66	0.62	2.41e-34
FKBP1A	C9orf69	0.625	5.1e-35
FKBP1A	RABGEF1	0.704	9.63e-48
FKBP1A	USP10	0.545	2e-25
FKBP1A	USP15	0.525	2.45e-23
FKBP1A	SLC35E2B	0.55	5.94e-26
FKBP1A	KLC3	0.533	3.43e-24
FKBP1A	OVCA2	0.679	3.07e-43
FKBP1A	ZNF511	0.62	2.66e-34
FKBP1A	ZNF516	0.601	7.49e-32
FKBP1A	LINC00482	0.633	3.54e-36
FKBP1A	SIGLEC14	0.572	2.24e-28
FKBP1A	SIGLEC15	0.503	2.66e-21
FKBP1A	SIGLEC10	0.516	1.72e-22
FKBP1A	RP11-197N18.2	0.6	1.02e-31
FKBP1A	NCKAP5L	0.556	1.34e-26
FKBP1A	GDPD3	0.561	3.99e-27
FKBP1A	BASP1	0.684	4.34e-44
FKBP1A	C6orf106	0.503	2.77e-21
FKBP1A	YWHAB	0.702	2.16e-47
FKBP1A	CHST15	0.602	6e-32
FKBP1A	RFNG	0.56	5.68e-27
FKBP1A	ST20	0.617	6.51e-34
FKBP1A	DOCK5	0.534	3.26e-24
FKBP1A	RP11-841O20.2	0.631	9e-36
FKBP1A	SMIM12	0.512	4.28e-22
FKBP1A	NT5DC4	0.52	7.42e-23
FKBP1A	PPID	0.51	5.88e-22
FKBP1A	THEMIS2	0.606	1.83e-32
FKBP1A	FKSG59	0.585	8.33e-30
FKBP1A	RP11-274A11.4	0.595	3.95e-31
FKBP1A	TDP2	0.517	1.37e-22
FKBP1A	ANKRD55	0.523	3.28e-23
FKBP1A	KBTBD4	0.664	7.86e-41
FKBP1A	LSMEM1	0.604	3.26e-32
FKBP1A	LINC00528	0.612	2.77e-33
FKBP1A	UBALD1	0.668	2.1e-41
FKBP1A	KCMF1	0.675	1.36e-42
FKBP1A	AP5B1	0.652	6.24e-39
FKBP1A	PLCL2	0.598	2.03e-31
FKBP1A	IGSF6	0.652	7.38e-39
FKBP1A	MOB1A	0.528	1.08e-23
FKBP1A	ITGB3	0.561	4.14e-27
FKBP1A	ITGB2	0.641	2.9e-37
FKBP1A	FGR	0.67	8.48e-42
FKBP1A	CEL	0.563	2.35e-27
FKBP1A	HNRNPL	0.512	3.76e-22
FKBP1A	CTA-331P3.1	0.572	2.49e-28
FKBP1A	VSTM1	0.564	2.09e-27
FKBP1A	SLC9A8	0.542	4.28e-25
FKBP1A	ZNF276	0.638	8.13e-37
FKBP1A	MAML1	0.503	2.51e-21
FKBP1A	HERC3	0.549	8.87e-26
FKBP1A	C17orf59	0.64	4.06e-37
FKBP1A	PRR33	0.575	1.1e-28
FKBP1A	MKNK2	0.599	1.55e-31
FKBP1A	MKNK1	0.536	2.04e-24
FKBP1A	STIM1	0.655	2.38e-39
FKBP1A	PTPN22	0.523	3.7e-23
FKBP1A	YY1AP1	0.661	2.91e-40
FKBP1A	HK3	0.684	3.74e-44
FKBP1A	HK1	0.659	6.52e-40
FKBP1A	MOB3C	0.658	8.55e-40
FKBP1A	SUPT4H1	0.575	1.01e-28
FKBP1A	MAPKAPK3	0.559	7.24e-27
FKBP1A	MAPKAPK2	0.6	9.59e-32
FKBP1A	NAIP	0.591	1.55e-30
FKBP1A	ITPKB-IT1	0.512	4.36e-22
FKBP1A	LAPTM5	0.628	2.24e-35
FKBP1A	ARFRP1	0.543	3.23e-25
FKBP1A	KDM2A	0.603	4.22e-32
FKBP1A	SIRPD	0.647	4.32e-38
FKBP1A	SIRPA	0.64	3.55e-37
FKBP1A	TRAPPC1	0.618	4.88e-34
FKBP1A	TRAPPC5	0.636	1.7e-36
FKBP1A	HNRNPUL2-BSCL2	0.716	6.19e-50
FKBP1A	CTD-2192J16.20	0.667	2.77e-41
FKBP1A	RP11-661A12.5	0.501	4.21e-21
FKBP1A	NADSYN1	0.641	3.05e-37
FKBP1A	RP11-20B24.7	0.573	1.78e-28
FKBP1A	RELT	0.566	1.06e-27
FKBP1A	RELB	0.504	2.41e-21
FKBP1A	UBE2R2	0.64	4.77e-37
FKBP1A	ZNF592	0.612	2.71e-33
FKBP1A	ZNF599	-0.527	1.62e-23
FKBP1A	ZSWIM8-AS1	0.601	7.57e-32
FKBP1A	RP11-783K16.14	0.578	4.4e-29
FKBP1A	FBXL20	0.508	9.63e-22
FKBP1A	ZNF335	0.641	3.35e-37
FKBP1A	NOTCH2NL	0.581	1.96e-29
FKBP1A	GALNS	0.592	1.03e-30
FKBP1A	GPS2	0.696	3.84e-46
FKBP1A	SLC31A2	0.6	1.13e-31
FKBP1A	PROK2	0.608	9.02e-33
FKBP1A	FBXO46	0.526	1.86e-23
FKBP1A	TP53I11	0.658	7.19e-40
FKBP1A	EIF1B	0.603	4.07e-32
FKBP1A	RP11-430C7.5	0.507	1.14e-21
FKBP1A	C19orf35	0.631	7.35e-36
FKBP1A	C19orf38	0.665	5.31e-41
FKBP1A	C22orf23	-0.506	1.54e-21
FKBP1A	WBP2	0.61	4.83e-33
FKBP1A	AATF	0.529	9.68e-24
FKBP1A	LRRK1	0.542	4.75e-25
FKBP1A	RNF123	0.618	4.56e-34
FKBP1A	TMEM110-MUSTN1	0.593	8.07e-31
FKBP1A	NFKB1	0.553	3.01e-26
FKBP1A	NFKB2	0.567	1.02e-27
FKBP1A	SIAH2	0.52	6.52e-23
FKBP1A	KB-1572G7.2	0.623	8.79e-35
FKBP1A	EMILIN2	0.646	5.31e-38
FKBP1A	ZNF155	0.583	1.47e-29
FKBP1A	P2RX1	0.673	3.24e-42
FKBP1A	P2RX5	0.583	1.33e-29
FKBP1A	DENND1C	0.6	1.03e-31
FKBP1A	FBXO18	0.552	3.94e-26
FKBP1A	SLC45A4	0.562	3.39e-27
FKBP1A	CHKB	0.64	3.86e-37
FKBP1A	CENPBD1	0.511	4.64e-22
FKBP1A	MSL1	0.627	2.8e-35
FKBP1A	RP11-44F14.8	0.508	1.02e-21
FKBP1A	CAPZA1	0.549	8.63e-26
FKBP1A	TRPC4AP	0.516	1.88e-22
FKBP1A	HLA-B	0.611	4.26e-33
FKBP1A	DOCK2	0.605	2.4e-32
FKBP1A	HLA-A	0.562	3.14e-27
FKBP1A	CERK	0.507	1.18e-21
FKBP1A	LIN7A	0.605	2.68e-32
FKBP1A	RP11-6O2.2	0.574	1.47e-28
FKBP1A	FADD	0.609	8.16e-33
FKBP1A	TNFAIP8L2	0.678	5.01e-43
FKBP1A	AD000671.6	0.648	3.11e-38
FKBP1A	VPS51	0.597	2.48e-31
FKBP1A	RP5-1171I10.5	0.626	3.59e-35
FKBP1A	LIME1	0.599	1.3e-31
FKBP1A	FAM219B	0.533	3.76e-24
FKBP1A	VTI1A	0.649	2.17e-38
FKBP1A	VTI1B	0.576	7.84e-29
FKBP1A	SH3GLB1	0.553	3.56e-26
FKBP1A	MYADM	0.608	1.01e-32
FKBP1A	SAFB2	0.508	8.93e-22
FKBP1A	SEC14L1	0.636	1.6e-36
FKBP1A	UPF1	0.555	2.14e-26
FKBP1A	RP11-403I13.8	0.639	4.82e-37
FKBP1A	IL16	0.673	2.54e-42
FKBP1A	EFHD2	0.675	1.6e-42
FKBP1A	LTA4H	0.64	3.48e-37
FKBP1A	XX-C2158C6.1	0.51	6.59e-22
FKBP1A	MROH6	0.635	2.43e-36
FKBP1A	ZNF143	0.537	1.51e-24
FKBP1A	C20orf24	0.73	7.9e-53
FKBP1A	RP11-529E10.6	0.56	4.84e-27
FKBP1A	NIT1	0.532	5.02e-24
FKBP1A	CYHR1	0.602	6.29e-32
FKBP1A	CARS2	0.677	6.9e-43
FKBP1A	MAPK3	0.675	1.72e-42
FKBP1A	MAPK1	0.528	1.24e-23
FKBP1A	LYL1	0.558	8.22e-27
FKBP1A	ZMYM6NB	0.52	6.85e-23
FKBP1A	GPBP1L1	0.611	4.73e-33
FKBP1A	STAT5B	0.654	3.15e-39
FKBP1A	STAT5A	0.57	4.41e-28
FKBP1A	FAM212B-AS1	0.604	2.95e-32
FKBP1A	SERPINA1	0.621	2.13e-34
FKBP1A	FOXRED2	-0.512	3.68e-22
FKBP1A	ANP32A	0.618	4.69e-34
FKBP1A	SPATA41	0.507	1.23e-21
FKBP1A	PPP1R9B	0.652	6.41e-39
FKBP1A	RASGRP2	0.674	1.91e-42
FKBP1A	RASGRP4	0.673	3.23e-42
FKBP1A	HCK	0.686	2.26e-44
FKBP1A	C7orf25	0.539	9.35e-25
FKBP1A	ZNF426	-0.511	4.64e-22
FKBP1A	NEDD8	0.747	1.28e-56
FKBP1A	P2RY13	0.602	5.8e-32
FKBP1A	RP11-521I2.3	0.641	2.76e-37
FKBP1A	FAM13A-AS1	0.602	6.07e-32
FKBP1A	SLX1A-SULT1A3	0.564	2.06e-27
FKBP1A	CTB-31N19.3	0.613	2.19e-33
FKBP1A	RAB5C	0.679	2.91e-43
FKBP1A	RAB5B	0.586	6.37e-30
FKBP1A	OSCAR	0.663	1.25e-40
FKBP1A	HCLS1	0.62	2.45e-34
FKBP1A	TECPR1	0.556	1.68e-26
FKBP1A	TECPR2	0.577	6.71e-29
FKBP1A	RP11-540B6.6	0.617	6.23e-34
FKBP1A	FCHO1	0.621	2.03e-34
FKBP1A	RP11-439A17.9	0.532	4.27e-24
FKBP1A	APBB1IP	0.653	4.17e-39
FKBP1A	PHF6	-0.505	1.88e-21
FKBP1A	CHMP1A	0.581	2.5e-29
FKBP1A	RNF44	0.57	4.04e-28
FKBP1A	NOSIP	0.512	4.18e-22
FKBP1A	ENTPD4	0.502	3.64e-21
FKBP1A	CTC-510F12.6	0.639	5.98e-37
FKBP1A	AATBC	0.544	2.63e-25
FKBP1A	KIAA2013	0.618	4.15e-34
FKBP1A	RP11-793H13.10	0.659	6.4e-40
FKBP1A	TMSB4X	0.521	5.41e-23
FKBP1A	CCDC22	0.544	2.56e-25
FKBP1A	RP4-568C11.4	0.557	1.21e-26
FKBP1A	KCTD21	0.621	1.91e-34
FKBP1A	FAM101B	0.622	1.36e-34
FKBP1A	DIAPH1	0.627	2.54e-35
FKBP1A	WDR1	0.596	3.25e-31
FKBP1A	GUSBP11	0.674	1.99e-42
FKBP1A	RP11-1100L3.7	0.602	6.23e-32
FKBP1A	XRRA1	0.564	1.91e-27
FKBP1A	RNASET2	0.642	2.04e-37
FKBP1A	CCNDBP1	0.681	1.52e-43
FKBP1A	ATP6V1E1	0.588	3.24e-30
FKBP1A	RP11-1334A24.6	0.614	1.68e-33
FKBP1A	RP11-1334A24.5	0.542	4.49e-25
FKBP1A	KRTCAP2	0.652	7.75e-39
FKBP1A	ALDH3B1	0.617	6.31e-34
FKBP1A	CBX7	0.508	9.08e-22
FKBP1A	CBX5	-0.504	2.49e-21
FKBP1A	SHOC2	0.532	4.56e-24
FKBP1A	ERCC4	-0.525	2.18e-23
FKBP1A	ERCC5	0.551	5.03e-26
FKBP1A	KIAA0922	0.638	9.04e-37
FKBP1A	CLEC4E	0.614	1.63e-33
FKBP1A	CLEC4D	0.582	1.57e-29
FKBP1A	CLEC4A	0.646	4.74e-38
FKBP1A	RP11-670E13.6	0.531	5.56e-24
FKBP1A	USB1	0.667	2.73e-41
FKBP1A	RP11-483E17.1	0.589	2.22e-30
FKBP1A	SPDYE2B	0.582	1.72e-29
FKBP1A	BECN1	0.676	1.16e-42
FKBP1A	OXA1L	0.518	1.15e-22
FKBP1A	RBCK1	0.588	3.02e-30
FKBP1A	CKAP4	0.589	2.19e-30
FKBP1A	BCL2L1	0.547	1.46e-25
FKBP1A	FAM193B	0.588	3.52e-30
FKBP1A	MEFV	0.631	7.58e-36
FKBP1A	ARG1	0.57	3.7e-28
FKBP1A	TMEM50A	0.512	4.2e-22
FKBP1A	TMED1	0.547	1.22e-25
FKBP1A	TMED8	0.555	2.16e-26
FKBP1A	TADA3	0.53	7.26e-24
FKBP1A	CD53	0.635	2.26e-36
FKBP1A	CD55	0.667	3.2e-41
FKBP1A	SLC11A1	0.538	1.27e-24
FKBP1A	RP11-333I13.1	0.606	1.99e-32
FKBP1A	RP11-66N24.4	0.545	2.36e-25
FKBP1A	CTBP1	0.573	2.11e-28
FKBP1A	EPS15L1	0.546	1.72e-25
FKBP1A	TCIRG1	0.64	4.09e-37
FKBP1A	FRAT1	0.632	6.63e-36
FKBP1A	FRAT2	0.668	2e-41
FKBP1A	SIGIRR	0.504	2.19e-21
FKBP1A	RP11-404F10.2	0.519	9.1e-23
FKBP1A	EWSR1	0.618	4.15e-34
FKBP1A	TNK2-AS1	0.516	1.66e-22
FKBP1A	PINK1	0.686	2.02e-44
FKBP1A	CAMTA2	0.725	8.26e-52
FKBP1A	RP11-474P2.7	0.53	7.73e-24
FKBP1A	ABTB1	0.616	8.73e-34
FKBP1A	TRADD	0.579	3.58e-29
FKBP1A	RPS6KB2	0.599	1.61e-31
FKBP1A	RP11-1149O23.4	0.525	2.4e-23
FKBP1A	ISY1	0.75	2.97e-57
FKBP1A	RP11-45A17.2	0.534	3.03e-24
FKBP1A	OTUB1	0.6	9.86e-32
FKBP1A	DCAF8	0.537	1.66e-24
FKBP1A	GLT1D1	0.674	2.09e-42
FKBP1A	CDK11A	0.539	1.01e-24
FKBP1A	CDK11B	0.536	1.8e-24
FKBP1A	LENG9	0.542	4.65e-25
FKBP1A	AL133245.2	0.532	4.95e-24
FKBP1A	C14orf93	0.513	3.19e-22
FKBP1A	OAZ2	0.622	1.4e-34
FKBP1A	OAZ1	0.667	3.3e-41
FKBP1A	AC007950.1	0.582	1.73e-29
FKBP1A	EEF1G	0.625	5.83e-35
FKBP1A	EEF1D	0.676	8.61e-43
FKBP1A	ADAM8	0.633	4.22e-36
FKBP1A	ITM2B	0.562	2.95e-27
FKBP1A	ZNF629	-0.554	2.67e-26
FKBP1A	ZNF620	-0.519	8.24e-23
FKBP1A	APAF1	0.598	1.68e-31
FKBP1A	S100A6	0.611	3.74e-33
FKBP1A	TBC1D10C	0.615	1.17e-33
FKBP1A	TBC1D10B	0.554	2.75e-26
FKBP1A	RP11-792A8.4	0.56	5e-27
FKBP1A	RP11-750H9.5	0.569	5.21e-28
FKBP1A	CTD-3088G3.8	0.517	1.53e-22
FKBP1A	ZSCAN12	-0.538	1.18e-24
FKBP1A	HCG27	0.512	4.47e-22
FKBP1A	WDR45	0.668	1.81e-41
FKBP1A	JAK3	0.673	3.57e-42
FKBP1A	MKRN1	0.55	6.69e-26
FKBP1A	RP11-400F19.6	0.742	2.24e-55
FKBP1A	PRKD2	0.542	4.19e-25
FKBP1A	SLC7A7	0.59	1.86e-30
FKBP1A	RP11-286N22.8	0.724	1.54e-51
FKBP1A	CCNA1	0.531	6.29e-24
FKBP1A	SND1-IT1	0.513	3.45e-22
FKBP1A	RARA	0.659	5.5e-40
FKBP1A	SYF2	0.596	3.77e-31
FKBP1A	DNAJC17	0.54	7.67e-25
FKBP1A	NUP214	0.608	1.01e-32
FKBP1A	TPGS1	0.508	8.93e-22
FKBP1A	KIAA0319L	0.611	4.1e-33
FKBP1A	SWSAP1	0.557	1.07e-26
FKBP1A	PCP2	0.588	2.83e-30
FKBP1A	HBP1	0.502	3.34e-21
FKBP1A	DHX16	0.561	4.46e-27
FKBP1A	ZNF787	0.632	5.44e-36
FKBP1A	PGS1	0.645	7.22e-38
FKBP1A	GET4	0.683	7.37e-44
FKBP1A	LINC00211	0.576	7.68e-29
FKBP1A	RP4-535B20.4	0.529	9.15e-24
FKBP1A	TBC1D14	0.647	4.14e-38
FKBP1A	HSPA1L	0.569	5.7e-28
FKBP1A	CTAGE5	0.703	1.41e-47
FKBP1A	QSOX1	0.569	4.97e-28
FKBP1A	TADA2B	0.644	1.15e-37
FKBP1A	RP11-47A8.5	0.599	1.4e-31
FKBP1A	CXCR2	0.583	1.2e-29
FKBP1A	CXCR1	0.641	3.3e-37
FKBP1A	RP6-159A1.4	0.626	3.83e-35
FKBP1A	C5AR1	0.601	8.17e-32
FKBP1A	ANKRD11	0.64	4.63e-37
FKBP1A	SLC9B1	-0.509	7.1e-22
FKBP1A	VNN2	0.607	1.56e-32
FKBP1A	VNN3	0.553	3.02e-26
FKBP1A	VNN1	0.511	5.1e-22
FKBP1A	SLC4A1AP	0.51	5.72e-22
FKBP1A	AC005306.3	0.551	4.68e-26
FKBP1A	CASC3	0.584	8.62e-30
FKBP1A	NUDT16	0.505	1.98e-21
FKBP1A	FAM160A2	0.613	2.57e-33
FKBP1A	RP11-218M22.1	0.657	1.18e-39
FKBP1A	AQP9	0.619	3.43e-34
FKBP1A	BTNL8	0.584	8.96e-30
FKBP1A	FTH1	0.705	6.75e-48
FKBP1A	GATAD2A	0.525	2.34e-23
FKBP1A	RP13-228J13.1	0.505	1.69e-21
FKBP1A	C17orf62	0.655	1.95e-39
FKBP1A	S100A11	0.683	5.55e-44
FKBP1A	S100A12	0.583	1.41e-29
FKBP1A	GRK6	0.674	1.75e-42
FKBP1A	KLHL2	0.509	7.17e-22
FKBP1A	LRMP	0.559	6.65e-27
FKBP1A	RP11-330H6.5	0.637	1.18e-36
FKBP1A	DAPK2	0.509	8.12e-22
FKBP1A	ULK1	0.673	3.25e-42
FKBP1A	ZFPL1	0.723	2.4e-51
FKBP1A	UBL7	0.598	2.05e-31
FKBP1A	STK10	0.606	2.13e-32
FKBP1A	STK11	0.553	3.53e-26
FKBP1A	STK16	0.537	1.33e-24
FKBP1A	HSD17B11	0.603	4.07e-32
FKBP1A	RP11-443B7.3	0.555	1.93e-26
FKBP1A	PLXNC1	0.524	3.21e-23
FKBP1A	EFCAB8	0.606	1.71e-32
FKBP1A	PSMD4	0.607	1.52e-32
FKBP1A	PSMD7	0.644	1.03e-37
FKBP1A	PSMD6	0.632	6.36e-36
FKBP1A	RABGGTA	0.544	2.62e-25
FKBP1A	PQLC1	0.656	1.9e-39
FKBP1A	PLBD1	0.686	2.18e-44
FKBP1A	TICAM2	0.503	2.66e-21
FKBP1A	CTD-2020K17.1	0.596	3.24e-31
FKBP1A	HDAC5	0.618	4.89e-34
FKBP1A	HDAC4	0.597	2.64e-31
FKBP1A	HDAC7	0.564	1.82e-27
FKBP1A	CTC-251D13.1	0.613	2.45e-33
FKBP1A	CST7	0.639	6.01e-37
FKBP1A	CSTA	0.657	1.07e-39
FKBP1A	CEBPB	0.531	6.47e-24
FKBP1A	MAP3K11	0.69	3.92e-45
FKBP1A	AC135048.13	0.622	1.45e-34
FKBP1A	GP9	0.555	2.17e-26
FKBP1A	GP6	0.593	8.28e-31
FKBP1A	FCGR1B	0.542	4.63e-25
FKBP1A	CTA-833B7.2	0.572	2.61e-28
FKBP1A	AP4B1	0.639	5.68e-37
FKBP1A	ZBP1	0.51	6.54e-22
FKBP1A	LINC01410	0.511	5.08e-22
FKBP1A	ZFAND2B	0.593	8.04e-31
FKBP1A	AC004951.6	0.582	1.57e-29
FKBP1A	RP11-982M15.2	0.608	8.84e-33
FKBP1A	RP11-501J20.5	0.515	2.21e-22
FKBP1A	NLRC4	0.677	7.48e-43
FKBP1A	NLRC5	0.632	5.99e-36
FKBP1A	CH507-9B2.9	0.526	2.06e-23
FKBP1A	DNAH17	0.548	1.11e-25
FKBP1A	RP11-135F9.3	0.605	2.21e-32
FKBP1A	UBE2L3	0.665	5.11e-41
FKBP1A	RP11-46D6.1	0.679	2.76e-43
FKBP1A	RP11-231C14.4	0.56	5.46e-27
FKBP1A	TUBA8	0.632	4.84e-36
FKBP1A	NUTM2A-AS1	0.565	1.43e-27
FKBP1A	RGS14	0.7	6.37e-47
FKBP1A	RGS19	0.67	1.08e-41
FKBP1A	BTN2A1	0.554	2.75e-26
FKBP1A	ZC3H18	0.59	1.9e-30
FKBP1A	NUP98	0.52	7.56e-23
FKBP1A	RAB40C	0.524	3.12e-23
FKBP1A	DENND4B	0.614	1.84e-33
FKBP1A	ERICH1	0.571	2.99e-28
FKBP1A	TMLHE-AS1	0.527	1.54e-23
FKBP1A	MGRN1	0.591	1.24e-30
FKBP1A	INE2	0.519	8.59e-23
FKBP1A	CNPY3	0.6	1.17e-31
FKBP1A	CHFR	0.561	4.37e-27
FKBP1A	RFX1	0.52	7.75e-23
FKBP1A	RFX2	0.503	2.8e-21
FKBP1A	YDJC	0.53	7.55e-24
FKBP1A	CKLF	0.667	3.18e-41
FKBP1A	FAM157C	0.535	2.16e-24
FKBP1A	KIAA1614-AS1	0.614	1.76e-33
FKBP1A	SOWAHD	0.59	1.74e-30
FKBP1A	RP11-403P17.5	0.568	7.52e-28
FKBP1A	AP2A1	0.55	6.2e-26
FKBP1A	NSUN3	0.503	2.89e-21
FKBP1A	NSUN5	0.6	1.1e-31
FKBP1A	MFSD10	0.6	1.09e-31
FKBP1A	BRD2	0.559	7.85e-27
FKBP1A	CSF2RB	0.538	1.3e-24
FKBP1A	GAB3	0.567	8.49e-28
FKBP1A	DNAJB12	0.674	2.26e-42
FKBP1A	PCTP	0.623	1.02e-34
FKBP1A	SUPT20H	0.545	2.42e-25
FKBP1A	FKSG52	0.635	2.02e-36
FKBP1A	FKSG51	0.605	2.46e-32
FKBP1A	FAM214B	0.649	2.13e-38
FKBP1A	GNG12-AS1	-0.508	8.88e-22
FKBP1A	ARHGAP27	0.64	3.96e-37
FKBP1A	ARHGAP26	0.572	2.74e-28
FKBP1A	ARHGAP25	0.63	1.13e-35
FKBP1A	IL4R	0.608	1.15e-32
FKBP1A	PLSCR1	0.511	5.52e-22
FKBP1A	PRKACA	0.628	2.26e-35
FKBP1A	ZNF131	-0.522	4.22e-23
FKBP1A	GNA15	0.537	1.44e-24
FKBP1A	ZBTB39	-0.506	1.61e-21
FKBP1A	NAIF1	0.514	2.55e-22
FKBP1A	H3F3B	0.505	1.76e-21
FKBP1A	H3F3A	0.711	4.47e-49
FKBP1A	ALPK1	0.591	1.27e-30
FKBP1A	RAP1A	0.519	9.88e-23
FKBP1A	RP11-428G5.5	0.522	5.01e-23
FKBP1A	PWWP2B	0.624	6.65e-35
FKBP1A	CCDC159	0.584	1.05e-29
FKBP1A	RP11-213H15.4	0.504	2.08e-21
FKBP1A	ZNF622	0.584	8.74e-30
FKBP1A	CCZ1B	0.538	1.16e-24
FKBP1A	MANSC1	0.632	5.32e-36
FKBP1A	LINC00694	0.659	6.24e-40
FKBP1A	PLB1	0.656	1.43e-39
FKBP1A	ACOX1	0.556	1.64e-26
FKBP1A	RP11-707G18.1	0.529	9.19e-24
FKBP1A	RCSD1	0.505	2.01e-21
FKBP1A	NANS	0.556	1.32e-26
FKBP1A	RP1-101K10.6	0.507	1.14e-21
FKBP1A	TMEM102	0.52	6.95e-23
FKBP1A	CCM2	0.743	1.17e-55
FKBP1A	KRT2	0.53	7.36e-24
FKBP1A	CTD-3214H19.6	0.552	4.14e-26
FKBP1A	ARPC4-TTLL3	0.676	1.11e-42
FKBP1A	CTC-435M10.3	0.692	1.42e-45
FKBP1A	RP4-576H24.4	0.591	1.6e-30
FKBP1A	CHMP2A	0.578	4.58e-29
FKBP1A	RP11-295G20.2	0.655	2.04e-39
FKBP1A	PHC2	0.59	1.94e-30
FKBP1A	GP1BA	0.584	8.73e-30
FKBP1A	ACTN1	0.558	9.63e-27
FKBP1A	CTC-479C5.10	0.503	2.71e-21
FKBP1A	CTC-479C5.12	0.618	4.38e-34
FKBP1A	RAB4B-EGLN2	0.589	2.49e-30
FKBP1A	PYCARD	0.677	6.37e-43
FKBP1A	RP5-966M1.6	0.578	5.61e-29
FKBP1A	DUSP22	0.707	3.35e-48
FKBP1A	ZGPAT	0.723	1.69e-51
FKBP1A	UBE2D3	0.588	3.67e-30
FKBP1A	UBE2D1	0.547	1.44e-25
FKBP1A	FAM104A	0.631	8.97e-36
FKBP1A	CABP5	0.554	2.34e-26
FKBP1A	FBXO38	0.542	4.4e-25
FKBP1A	MBOAT7	0.652	6.47e-39
FKBP1A	ALAS2	0.512	4.09e-22
FKBP1A	KIAA0513	0.605	2.71e-32
FKBP1A	CBWD3	0.538	1.05e-24
FKBP1A	ZNFX1	0.502	3.48e-21
FKBP1A	MAGEF1	-0.506	1.36e-21
FKBP1A	RNF19B	0.582	1.67e-29
FKBP1A	TRIP4	0.663	1.52e-40
FKBP1A	UNC93B1	0.563	2.35e-27
FKBP1A	BMX	0.63	1.17e-35
FKBP1A	MTMR14	0.631	7.01e-36
FKBP1A	ECE1	0.544	3.03e-25
FKBP1A	SKAP2	0.508	9.26e-22
FKBP1A	JMJD6	0.581	1.96e-29
FKBP1A	JMJD7	0.58	2.67e-29
FKBP1A	ZHX1	-0.506	1.6e-21
FKBP1A	MEMO1	0.722	3.14e-51
FKBP1A	DYTN	0.575	1.04e-28
FKBP1A	AC145343.1	-0.506	1.44e-21
FKBP1A	RP11-629O1.2	0.591	1.28e-30
FKBP1A	STK11IP	0.622	1.35e-34
FKBP1A	FBXL5	0.541	6e-25
FKBP1A	RP11-676B18.1	0.562	3.71e-27
FKBP1A	MPZL3	0.635	2.39e-36
FKBP1A	SLC9A3R1	0.582	1.58e-29
FKBP1A	CPQ	0.619	3.61e-34
FKBP1A	ABHD17A	0.618	4.22e-34
FKBP1A	SLC26A6	0.651	8.54e-39
FKBP1A	ACAA1	0.658	8.55e-40
FKBP1A	PLA2G4B	0.514	2.54e-22
FKBP1A	CMTM2	0.624	7.75e-35
FKBP1A	CMTM6	0.509	8.62e-22
FKBP1A	NDUFA13	0.541	5.69e-25
FKBP1A	RP11-129M16.4	0.554	2.79e-26
FKBP1A	GNG5	0.62	2.58e-34
FKBP1A	RASGEF1A	0.516	1.8e-22
FKBP1A	RP11-561O23.9	0.513	3.34e-22
FKBP1A	FAM78A	0.586	5.09e-30
FKBP1A	CLK3	0.653	4.88e-39
FKBP1A	TMEM150B	0.607	1.35e-32
FKBP1A	C2orf68	0.522	4.18e-23
FKBP1A	SNHG16	0.519	9.61e-23
FKBP1A	CTD-3022G6.1	0.55	6.38e-26
FKBP1A	CYBA	0.659	5.29e-40
FKBP1A	HMHA1	0.629	1.46e-35
FKBP1A	KPNA1	0.513	3.56e-22
FKBP1A	NUDT18	0.629	1.54e-35
FKBP1A	B4GALT3	0.527	1.4e-23
FKBP1A	FCN1	0.621	1.69e-34
FKBP1A	CTD-2545G14.6	0.615	1.14e-33
FKBP1A	AF064858.8	0.521	6.19e-23
FKBP1A	AF064858.7	0.518	1.13e-22
FKBP1A	ZKSCAN2	-0.501	3.96e-21
FKBP1A	TMEM180	0.548	1.11e-25
FKBP1A	IL10RB	0.63	1.15e-35
FKBP1A	RP11-802O23.3	0.621	2.09e-34
FKBP1A	TSPAN32	0.504	2.38e-21
FKBP1A	AKAP8L	0.623	9.69e-35
FKBP1A	GUCD1	0.601	7.43e-32
FKBP1A	SCLY	0.529	9.68e-24
FKBP1A	ZNF678	-0.527	1.51e-23
FKBP1A	VAPA	0.535	2.18e-24
FKBP1A	TMEM154	0.59	2.02e-30
FKBP1A	ARL11	0.618	5.34e-34
FKBP1A	DMTN	0.565	1.45e-27
FKBP1A	EIF4E3	0.74	6.33e-55
FKBP1A	EIF4E2	0.655	2.56e-39
FKBP1A	ACTR1A	0.687	1.39e-44
FKBP1A	WDR73	0.506	1.36e-21
FKBP1A	CD177	0.606	1.79e-32
FKBP1A	PIP4K2A	0.532	4.8e-24
FKBP1A	ANKRD13A	0.592	1.15e-30
FKBP1A	MCTP1	0.607	1.18e-32
FKBP1A	MCTP2	0.594	5.94e-31
FKBP1A	PCIF1	0.505	1.71e-21
FKBP1A	CTD-2260A17.2	0.507	1.15e-21
FKBP1A	BABAM1	0.56	5.36e-27
FKBP1A	RUFY1	0.567	8.44e-28
FKBP1A	OR13A1	0.591	1.22e-30
FKBP1A	TRIM25	0.628	1.84e-35
FKBP1A	TRIM27	0.621	2.16e-34
FKBP1A	TRIM21	0.642	2.29e-37
FKBP1A	TRIM22	0.502	3.36e-21
FKBP1A	NKAP	0.527	1.4e-23
FKBP1A	CTD-3105H18.14	0.555	1.73e-26
FKBP1A	BAG1	0.508	9.72e-22
FKBP1A	RAP1GAP2	0.57	4.15e-28
FKBP1A	MYL12B	0.624	8.13e-35
FKBP1A	MYL12A	0.714	1.21e-49
FKBP1A	ABHD5	0.602	5.34e-32
FKBP1A	SSU72	0.667	3.48e-41
FKBP1A	AGO4	0.568	7.6e-28
FKBP1A	AGO1	0.556	1.54e-26
FKBP1A	AGO2	0.558	9.3e-27
FKBP1A	MAPK14	0.665	5.67e-41
FKBP1A	MAPK13	0.593	8.18e-31
FKBP1A	C10orf76	0.517	1.24e-22
FKBP1A	RP11-85K15.3	0.586	6.44e-30
FKBP1A	RP11-7F17.8	0.61	6.09e-33
FKBP1A	DTX2P1-UPK3BP1-PMS2P11	0.614	1.53e-33
FKBP1A	CSF3R	0.64	3.78e-37
FKBP1A	TBC1D25	0.624	8.3e-35
FKBP1A	ARPC4	0.686	1.58e-44
FKBP1A	WDFY4	0.596	3.57e-31
FKBP1A	WDFY3	0.541	5.85e-25
FKBP1A	WDFY2	0.541	5.8e-25
FKBP1A	ALOX5AP	0.642	2.05e-37
FKBP1A	SH2D3C	0.668	1.76e-41
FKBP1A	TMEM55A	0.524	2.68e-23
FKBP1A	SLC24A4	0.613	2.06e-33
FKBP1A	IMPDH1	0.698	1.18e-46
FKBP1A	PSMD6-AS2	0.535	2.21e-24
FKBP1A	RNASEK-C17orf49	0.717	2.86e-50
FKBP1A	BCKDK	0.53	6.8e-24
FKBP1A	EXOSC1	0.605	2.81e-32
FKBP1A	EXOSC4	0.529	1.02e-23
FKBP1A	PSMB10	0.676	1.1e-42
FKBP1A	RP11-329N15.3	0.605	2.86e-32
FKBP1A	IFI16	0.604	3.64e-32
FKBP1A	TFIP11	0.648	2.8e-38
FKBP1A	LPAR2	0.603	4.25e-32
FKBP1A	SUN2	0.568	6.62e-28
FKBP1A	PCYT1A	0.61	5.71e-33
FKBP1A	C5AR2	0.585	6.77e-30
FKBP1A	CARD9	0.556	1.37e-26
FKBP1A	CARD8	0.529	9.02e-24
FKBP1A	RP11-378A13.2	0.55	5.91e-26
FKBP1A	CARD6	0.685	3.44e-44
FKBP1A	IDH3G	0.502	3.78e-21
FKBP1A	ARHGEF2	0.62	2.52e-34
FKBP1A	MAEA	0.599	1.47e-31
FKBP1A	NUTM2G	0.547	1.34e-25
FKBP1A	NUTM2B	0.65	1.47e-38
FKBP1A	FAM53B	0.501	4.15e-21
FKBP1A	SP100	0.587	4.34e-30
FKBP1A	AOC2	0.615	1.17e-33
FKBP1A	PAGE2B	0.504	2.22e-21
FKBP1A	PHF21A	0.626	4.21e-35
FKBP1A	HLA-F	0.636	1.53e-36
FKBP1A	HLA-E	0.658	8.55e-40
FKBP1A	IPO9	-0.544	2.64e-25
FKBP1A	NRBP1	0.502	3.73e-21
FKBP1A	RAB8A	0.601	7.26e-32
FKBP1A	CTA-363E6.6	0.524	2.67e-23
FKBP1A	CARD8-AS1	0.521	5.94e-23
FKBP1A	RN7SL1	0.532	4.92e-24
FKBP1A	TYK2	0.615	1.1e-33
FKBP1A	LST1	0.663	1.5e-40
FKBP1A	OXER1	0.594	6.38e-31
FKBP1A	LINC00877	0.52	6.87e-23
FKBP1A	CTC-490G23.2	0.53	8.07e-24
FKBP1A	RP11-93B14.9	0.549	9.38e-26
FKBP1A	PELO	0.515	2.24e-22
FKBP1A	GPR42	0.541	5.71e-25
FKBP1A	FUT7	0.69	4.32e-45
FKBP1A	SF1	0.556	1.63e-26
FKBP1A	DDX39B	0.643	1.59e-37
FKBP1A	VPS9D1	0.651	9.42e-39
FKBP1A	ACTB	0.578	4.54e-29
FKBP1A	ARHGAP15	0.622	1.23e-34
FKBP1A	BLVRB	0.533	3.5e-24
FKBP1A	RP11-70C1.1	0.616	7.91e-34
FKBP1A	STARD5	0.666	3.63e-41
FKBP1A	RP4-614O4.13	0.593	7.13e-31
FKBP1A	AQP10	0.589	2.35e-30
FKBP1A	MGAT1	0.63	1.26e-35
FKBP1A	GLRX	0.56	5.3e-27
FKBP1A	MMP9	0.6	1.15e-31
FKBP1A	AMICA1	0.673	3.4e-42
FKBP1A	KCNE1	0.598	1.97e-31
FKBP1A	CBFA2T3	0.623	1.03e-34
FKBP1A	USP30	-0.508	1e-21
FKBP1A	USP32	0.614	1.65e-33
FKBP1A	RHBDF2	0.518	1.14e-22
FKBP1A	ZNF532	-0.507	1.32e-21
FKBP1A	TSEN34	0.583	1.17e-29
FKBP1A	MAN2B2	0.511	4.91e-22
FKBP1A	MAN2B1	0.571	3.52e-28
FKBP1A	CCDC28A	0.655	2.72e-39
FKBP1A	IGHMBP2	0.568	6.48e-28
FKBP1A	GSK3A	0.652	6.52e-39
FKBP1A	UBB	0.519	8.12e-23
FKBP1A	UBC	0.694	6.82e-46
FKBP1A	RHOT2	0.55	5.85e-26
FKBP1A	RP11-809N8.4	0.598	1.81e-31
FKBP1A	GPR141	0.631	7.54e-36
FKBP1A	KCNJ15	0.574	1.3e-28
FKBP1A	CDC42SE1	0.638	8.8e-37
FKBP1A	LACTB	0.586	4.97e-30
FKBP1A	ZC3H3	0.561	4.06e-27
FKBP1A	TNFRSF10C	0.628	1.81e-35
FKBP1A	ZNF736	-0.525	2.47e-23
FKBP1A	LCP2	0.588	3.41e-30
FKBP1A	LCP1	0.678	5.33e-43
FKBP1A	RPP14	-0.531	5.5e-24
FKBP1A	TESK2	0.508	9.85e-22
FKBP1A	RP5-864K19.6	0.578	5.34e-29
FKBP1A	ITPKC	0.524	3.04e-23
FKBP1A	ITPK1	0.519	8.45e-23
FKBP1A	RP11-326C3.10	0.536	1.85e-24
FKBP1A	RP11-326C3.11	0.501	4.52e-21
FKBP1A	NAPRT	0.673	3.52e-42
FKBP1A	MXD3	0.641	2.96e-37
FKBP1A	MXD1	0.519	8.43e-23
FKBP1A	ATP6V0B	0.543	3.7e-25
FKBP1A	ATP6V0C	0.659	5.71e-40
FKBP1A	C18orf8	0.565	1.5e-27
FKBP1A	RN7SL731P	0.577	5.9e-29
FKBP1A	LL21NC02-1C16.2	0.576	7.92e-29
FKBP1A	PARP4	0.591	1.56e-30
FKBP1A	TRPM2	0.681	1.59e-43
FKBP1A	SLX1B	0.674	2.52e-42
FKBP1A	CD82	0.506	1.43e-21
FKBP1A	ZBED3	-0.511	5.1e-22
FKBP1A	GALNT14	0.641	2.57e-37
FKBP1A	HARS2	0.55	5.92e-26
FKBP1A	LIMK2	0.656	1.44e-39
FKBP1A	BRI3	0.644	9.03e-38
FKBP1A	CTD-3094K11.1	0.591	1.26e-30
FKBP1A	LAT2	0.659	4.97e-40
FKBP1A	PTBP3	0.554	2.6e-26
FKBP1A	PIK3R6	0.545	2.5e-25
FKBP1A	PIK3R5	0.602	6.17e-32
FKBP1A	PIK3R3	-0.542	4.99e-25
FKBP1A	PTCRA	0.511	4.95e-22
FKBP1A	SLC51A	0.521	5.18e-23
FKBP1A	ARL6IP4	0.723	1.9e-51
FKBP1A	FES	0.659	6.01e-40
FKBP1A	MAPK8IP3	0.527	1.38e-23
FKBP1A	RP11-120M18.2	0.537	1.54e-24
FKBP1A	UBOX5	0.579	3.58e-29
FKBP1A	B2M	0.533	3.65e-24
FKBP1A	SPTLC2	0.645	8.32e-38
FKBP1A	DGAT1	0.618	5.21e-34
FKBP1A	DGAT2	0.604	3.79e-32
FKBP1A	GRAP2	0.608	9.69e-33
FKBP1A	ZNF296	0.52	7.03e-23
FKBP1A	SZT2	0.534	3.31e-24
FKBP1A	PIK3CD-AS1	0.659	4.9e-40
FKBP1A	BIN3	0.678	5.18e-43
FKBP1A	BIN2	0.666	3.94e-41
FKBP1A	SYTL1	0.628	2.11e-35
FKBP1A	FOXP1	0.562	3.65e-27
FKBP1A	MSL3	0.603	4.05e-32
FKBP1A	TKT	0.668	2.26e-41
FKBP1A	ATP11B	0.538	1.27e-24
FKBP1A	MFNG	0.526	1.82e-23
FKBP1A	ECD	0.537	1.55e-24
FKBP1A	ARID3A	0.676	9.36e-43
FKBP1A	MFN2	0.532	5.29e-24
FKBP1A	FAM117A	0.547	1.24e-25
FKBP1A	RP11-802E16.3	0.608	1.06e-32
FKBP1A	ATP6V0D1	0.669	1.22e-41
FKBP1A	RP11-295P9.3	0.547	1.5e-25
FKBP1A	C3orf62	0.585	6.57e-30
FKBP1A	PTPN1	0.562	3.13e-27
FKBP1A	PTPN7	0.54	7.79e-25
FKBP1A	PTPN6	0.66	3.69e-40
FKBP1A	ARRB2	0.672	4.91e-42
FKBP1A	ARRB1	0.626	3.85e-35
FKBP1A	PSMA6	0.651	9.63e-39
FKBP1A	AGPAT1	0.539	9.32e-25
FKBP1A	C9orf139	0.678	4.41e-43
FKBP1A	AGPAT9	0.611	4.7e-33
FKBP1A	FOXO4	0.606	1.6e-32
FKBP1A	RP4-728D4.2	0.501	4.32e-21
FKBP1A	OSTF1	0.711	5.11e-49
FKBP1A	C11orf21	0.54	7.33e-25
FKBP1A	RP11-320N21.1	0.586	6.47e-30
FKBP1A	RP11-367J11.2	0.632	5.78e-36
FKBP1A	EIF3CL	0.556	1.55e-26
FKBP1A	UBR2	0.608	1.05e-32
FKBP1A	UBR4	0.511	4.98e-22
FKBP1A	CCNY	0.729	1.02e-52
FKBP1A	CCNK	0.684	3.55e-44
FKBP1A	ZNF829	-0.53	7.44e-24
FKBP1A	CD302	0.517	1.28e-22
FKBP1A	PIAS1	0.65	1.33e-38
FKBP1A	ZNF311	-0.571	2.87e-28
FKBP1A	ZNF316	0.504	2.3e-21
FKBP1A	ZNF319	0.51	6.72e-22
FKBP1A	RP11-443B7.1	0.613	2.35e-33
FKBP1A	RP11-1228E12.1	0.566	1.29e-27
FKBP1A	CITF22-1A6.3	0.549	7.56e-26
FKBP1A	SDHC	0.597	2.46e-31
FKBP1A	SMG5	0.553	3.43e-26
FKBP1A	SMG7	0.639	4.99e-37
FKBP1A	GMIP	0.638	8.31e-37
FKBP1A	R3HCC1L	0.6	1.15e-31
FKBP1A	SAP25	0.606	1.68e-32
FKBP1A	CAPZB	0.648	2.87e-38
FKBP1A	GSTO1	0.517	1.33e-22
FKBP1A	STAG3L5P-PVRIG2P-PILRB	0.519	8.41e-23
FKBP1A	MLKL	0.705	6.52e-48
FKBP1A	EIF3L	0.636	1.79e-36
FKBP1A	SLX1A	0.634	2.62e-36
FKBP1A	EIF3C	0.561	4.78e-27
FKBP1A	NOL12	0.782	3.24e-65
FKBP1A	BARD1	-0.525	2.48e-23
FKBP1A	UBTD2	-0.507	1.15e-21
FKBP1A	UBTD1	0.614	1.9e-33
FKBP1A	RALY	0.527	1.37e-23
FKBP1A	RALB	0.676	1.08e-42
FKBP1A	DNAJB6	0.587	4.67e-30
FKBP1A	RNF149	0.575	1.21e-28
FKBP1A	RP11-343C2.11	0.777	5.71e-64
FKBP1A	RP11-343C2.12	0.552	3.67e-26
FKBP1A	PADI2	0.594	5.73e-31
FKBP1A	PADI4	0.624	7.13e-35
FKBP1A	ATP6V1C1	0.583	1.3e-29
FKBP1A	VPS37B	0.506	1.5e-21
FKBP1A	TOMM6	0.59	1.65e-30
FKBP1A	PPP1R3D	0.554	2.53e-26
FKBP1A	PPP1R3B	0.532	4.61e-24
FKBP1A	NTAN1	0.591	1.36e-30
FKBP1A	TBXAS1	0.605	2.36e-32
FKBP1A	INPP5D	0.568	6.81e-28
FKBP1A	INPP5K	0.552	4.44e-26
FKBP1A	VPS37C	0.56	5.56e-27
FKBP1A	CASK	-0.578	5.26e-29
FKBP1A	CAST	0.548	1.18e-25
FKBP1A	ANXA3	0.682	9.85e-44
FKBP1A	ANXA7	0.61	5.01e-33
FKBP1A	M6PR	0.606	1.62e-32
FKBP1A	PF4V1	0.512	4.13e-22
FKBP1A	PYGL	0.678	4.42e-43
FKBP1A	SLC19A1	0.653	4.35e-39
FKBP1A	NXF1	0.502	3.63e-21
FKBP1A	FLG2	0.508	1e-21
FKBP1A	PGM2	0.531	5.75e-24
FKBP1A	CDC26	0.746	2.24e-56
FKBP1A	PPP1R12C	0.606	1.69e-32
FKBP1A	BCAP31	0.57	4e-28
FKBP1A	KCTD3	-0.553	3.29e-26
FKBP1A	PXK	0.588	3.16e-30
FKBP1A	SLC38A10	0.553	2.93e-26
FKBP1A	PXN	0.689	6.77e-45
FKBP1A	STK19	0.51	6.09e-22
FKBP1A	NTNG2	0.587	4.01e-30
FKBP1A	NATD1	0.643	1.56e-37
FKBP1A	ALG12	0.506	1.4e-21
FKBP1A	TRIM8	0.71	9.37e-49
FKBP1A	CTB-31O20.6	0.723	2.48e-51
FKBP1A	GNB2	0.585	6.51e-30
FKBP1A	SYMPK	0.559	6.53e-27
FKBP1A	CLN3	-0.526	1.98e-23
FKBP1A	CEACAM21	0.588	3.31e-30
FKBP1A	PRELID1	0.758	4.23e-59
FKBP1A	PPP6R2	0.583	1.34e-29
FKBP1A	PPP6R1	0.691	2.39e-45
FKBP1A	NPEPPS	0.537	1.48e-24
FKBP1A	RAB7A	0.606	2.06e-32
FKBP1A	HNRNPH2	0.571	3.36e-28
FKBP1A	HNRNPUL2	0.56	5.8e-27
FKBP1A	DCAF12	0.527	1.39e-23
FKBP1A	DCAF11	0.577	5.92e-29
FKBP1A	SHISA5	0.636	1.49e-36
FKBP1A	ANPEP	0.557	1.19e-26
FKBP1A	TMEM88	0.538	1.21e-24
FKBP1A	KLHL21	0.537	1.4e-24
FKBP1A	POLG	0.653	4.36e-39
FKBP1A	LTB4R	0.658	7.12e-40
FKBP1A	FAM89B	0.714	1.32e-49
FKBP1A	CDC23	-0.541	5.84e-25
FKBP1A	ZNF646	0.58	3.19e-29
FKBP1A	ZNF644	-0.574	1.45e-28
FKBP1A	CDH26	0.516	1.91e-22
FKBP1A	ZNF394	0.583	1.32e-29
FKBP1A	NUDT22	0.621	2.1e-34
FKBP1A	DDAH2	0.518	1.15e-22
FKBP1A	GALNT4	0.545	2.48e-25
FKBP1A	PSEN1	0.539	9.02e-25
FKBP1A	LINC00869	0.619	3.34e-34
FKBP1A	LINC00862	0.607	1.38e-32
FKBP1A	ATHL1	0.577	5.85e-29
FKBP1A	NLRP12	0.672	4.46e-42
FKBP1A	RANBP10	0.508	1.06e-21
FKBP1A	NSFL1C	0.63	1.21e-35
FKBP1A	SLC25A28	0.757	8.39e-59
FKBP1A	MKS1	-0.614	1.61e-33
FKBP1A	PSTPIP2	0.565	1.69e-27
FKBP1A	PSTPIP1	0.682	1.03e-43
FKBP1A	SNX15	0.71	7.18e-49
FKBP1A	SNX11	0.586	6.34e-30
FKBP1A	ICAM4	0.606	1.66e-32
FKBP1A	ICAM3	0.651	1.09e-38
FKBP1A	CTDSP1	0.632	5.04e-36
FKBP1A	C1orf162	0.637	1.03e-36
FKBP1A	MICU1	0.696	3.82e-46
FKBP1A	NRGN	0.531	6.26e-24
FKBP1A	ASPRV1	0.556	1.59e-26
FKBP1A	NUMB	0.59	1.79e-30
FKBP1A	CTC-246B18.8	0.519	9.67e-23
FKBP1A	CTD-3203P2.1	0.59	2.11e-30
FKBP1A	MMADHC	0.576	7.99e-29
FKBP1A	MSRB1	0.675	1.71e-42
FKBP1A	RP4-591C20.9	0.703	1.37e-47
FKBP1A	MSRB2	0.572	2.17e-28
FKBP1A	OBFC1	0.606	1.91e-32
FKBP1A	RP11-960L18.1	0.584	1.04e-29
FKBP1A	GGNBP2	0.626	4.11e-35
FKBP1A	C6orf229	0.528	1.14e-23
FKBP1A	CTD-2231E14.8	0.721	6.02e-51
FKBP1A	CNPPD1	0.541	6.38e-25
FKBP1A	IQSEC1	0.649	2.05e-38
FKBP1A	XPO6	0.622	1.5e-34
FKBP1A	GIT2	0.709	1.49e-48
FKBP1A	GHRL	0.511	5.4e-22
FKBP1A	AMPD2	0.6	1.14e-31
FKBP1A	RP11-16E12.1	0.541	5.53e-25
FKBP1A	AP3S2	0.687	1.21e-44
FKBP1A	AXIN1	0.543	3.58e-25
FKBP1A	NRDE2	0.618	4.36e-34
FKBP1A	CD33	0.597	2.24e-31
FKBP1A	CD37	0.644	9.43e-38
FKBP1A	PSD4	0.619	3.07e-34
FKBP1A	R3HDM4	0.651	8.48e-39
FKBP1A	ORMDL2	0.562	2.99e-27
FKBP1A	RP11-18I14.11	0.685	2.71e-44
FKBP1A	NFE2	0.684	3.73e-44
FKBP1A	AC130469.1	0.596	2.99e-31
FKBP1A	DEF6	0.613	2.3e-33
FKBP1A	DEF8	0.624	8.44e-35
FKBP1A	CSNK2B	0.729	1.51e-52
FKBP1A	FCGR3B	0.59	1.8e-30
FKBP1A	EYA3	0.585	7.99e-30
FKBP1A	CEBPD	0.575	1.27e-28
FKBP1A	FXYD5	0.642	1.75e-37
FKBP1A	MAFG	0.602	6.39e-32
FKBP1A	RBPJ	0.535	2.27e-24
FKBP1A	MAF1	0.529	9.91e-24
FKBP1A	CHTF8	0.597	2.66e-31
FKBP1A	RHOA	0.562	3.66e-27
FKBP1A	RHOG	0.676	1.04e-42
FKBP1A	CIR1	0.623	9.43e-35
FKBP1A	OGFOD2	0.686	2.21e-44
FKBP1A	PRPF18	0.576	8.72e-29
FKBP1A	TRAF7	0.574	1.57e-28
FKBP1A	NUAK2	0.61	6.05e-33
FKBP1A	POLR1D	0.532	5.14e-24
FKBP1A	DUS1L	0.539	9.4e-25
FKBP1A	NR1H2	0.635	2.09e-36
FKBP1A	UPK3BL	0.625	5.44e-35
FKBP1A	GK	0.506	1.51e-21
FKBP1A	MICB	0.55	7.37e-26
FKBP1A	DHRS9	0.611	4.37e-33
FKBP1A	DHRS7	0.629	1.66e-35
FKBP1A	DHRS4	0.524	3.26e-23
FKBP1A	DHRS1	0.517	1.39e-22
FKBP1A	CACUL1	0.561	3.97e-27
FKBP1A	SNAI3	0.609	8.4e-33
FKBP1A	SHKBP1	0.632	4.91e-36
FKBP1A	HDAC10	0.615	1.17e-33
FKBP1A	FBRS	0.638	8.85e-37
FKBP1A	TOR2A	0.589	2.51e-30
FKBP1A	CRTC2	0.604	3.1e-32
FKBP1A	PFKFB4	0.604	3.26e-32
FKBP1A	LTBR	0.575	1.14e-28
FKBP1A	MAP3K3	0.665	5.8e-41
FKBP1A	SMCO4	0.51	6.2e-22
FKBP1A	VENTX	0.612	3.09e-33
FKBP1A	NLRX1	0.586	6.13e-30
FKBP1A	CTDNEP1	0.574	1.34e-28
FKBP1A	WAC	0.533	4.16e-24
FKBP1A	MAST3	0.675	1.54e-42
FKBP1A	WAS	0.631	7.04e-36
FKBP1A	TLN1	0.635	1.99e-36
FKBP1A	SECISBP2	0.525	2.31e-23
FKBP1A	CTD-2574D22.6	0.585	6.58e-30
FKBP1A	RNASEK	0.764	1.26e-60
FKBP1A	RNASEL	0.604	2.96e-32
FKBP1A	RNASE2	0.522	4.89e-23
FKBP1A	ZNF568	-0.554	2.69e-26
FKBP1A	ZNF566	-0.541	5.87e-25
FKBP1A	ZNF564	0.554	2.31e-26
FKBP1A	ACRBP	0.573	1.78e-28
FKBP1A	SNRNP70	0.506	1.49e-21
FKBP1A	RP11-326I11.5	0.648	2.26e-38
FKBP1A	DGKD	0.545	2.06e-25
FKBP1A	NPL	0.54	6.59e-25
FKBP1A	RP11-417L19.5	0.523	3.33e-23
FKBP1A	BLOC1S3	0.543	3.55e-25
FKBP1A	BLOC1S1	0.573	2.01e-28
FKBP1A	FLOT1	0.662	1.61e-40
FKBP1A	FLOT2	0.673	3.45e-42
FKBP1A	EMC3	0.533	3.74e-24
FKBP1A	EMC6	0.617	7.33e-34
FKBP1A	PSMD9	0.727	4.03e-52
FKBP1A	ARID5A	0.595	5.19e-31
FKBP1A	EXOC3	0.633	4.37e-36
FKBP1A	EXOC7	0.694	6.79e-46
FKBP1A	COTL1	0.677	7.39e-43
FKBP1A	SSH2	0.566	1.23e-27
FKBP1A	SSH3	0.571	3.3e-28
FKBP1A	SSH1	0.516	1.8e-22
FKBP1A	DHX34	0.597	2.72e-31
FKBP1A	RP11-65L3.2	0.506	1.6e-21
FKBP1A	MYO9B	0.512	4.35e-22
FKBP1A	EZH1	0.676	8.54e-43
FKBP1A	RP11-378J18.9	0.587	3.95e-30
FKBP1A	BOLA2	0.647	4.26e-38
FKBP1A	CTD-2313J17.5	0.528	1.21e-23
FKBP1A	RP3-467K16.4	0.538	1.32e-24
FKBP1A	RP11-793H13.8	0.519	9.28e-23
FKBP1A	RBM34	0.582	1.92e-29
FKBP1A	RBM38	0.517	1.5e-22
FKBP1A	SLC10A3	0.596	3.36e-31
FKBP1A	UPP1	0.662	2.15e-40
FKBP1A	LYPLA2	0.678	5.22e-43
FKBP1A	LINC00534	0.541	6.5e-25
FKBP1A	NCOA4	0.515	1.95e-22
FKBP1A	GABARAP	0.717	3.15e-50
FKBP1A	CHRNA10	0.605	2.19e-32
FKBP1A	CBL	0.593	8.48e-31
FKBP1A	SLC22A4	0.609	7.69e-33
FKBP1A	RXRA	0.664	9.58e-41
FKBP1A	RXRB	0.596	3.8e-31
FKBP1A	ABCA7	0.585	7.79e-30
FKBP1A	NBEAL2	0.671	5.98e-42
FKBP1A	ZNF260	-0.542	4.86e-25
FKBP1A	ZNF268	-0.504	2.13e-21
FKBP1A	C17orf49	0.758	3.56e-59
FKBP1A	HSPBAP1	0.501	4.06e-21
FKBP1A	STRADA	0.692	1.53e-45
FKBP1A	RNF31	0.667	3.44e-41
FKBP1A	INTS3	0.596	3.32e-31
FKBP1A	MPP1	0.669	1.45e-41
FKBP1A	MPP7	0.568	7.85e-28
FKBP1A	FAM110A	0.528	1.28e-23
FKBP1A	SPTB	0.502	3.6e-21
FKBP1A	YME1L1	0.53	8.25e-24
FKBP1A	EFS	-0.512	3.84e-22
FKBP1A	MB21D1	0.539	8.69e-25
FKBP1A	CORO2A	0.51	6.97e-22
FKBP1A	STK35	0.527	1.39e-23
FKBP1A	MAP2K3	0.683	6.25e-44
FKBP1A	MAP2K2	0.608	9.68e-33
FKBP1A	MAP2K7	0.589	2.38e-30
FKBP1A	ETV6	0.545	2e-25
FKBP1A	IKZF1	0.562	3.22e-27
FKBP1A	UBE2Q1	0.635	2.31e-36
FKBP1A	SP1	0.615	1.15e-33
FKBP1A	CH507-396I9.6	0.572	2.6e-28
FKBP1A	ATP2A3	0.645	7.39e-38
FKBP1A	FBXL15	0.587	4.65e-30
FKBP1A	GRN	0.627	2.72e-35
FKBP1A	AFTPH	0.674	1.79e-42
FKBP1A	IFT81	-0.515	2.05e-22
FKBP1A	ATG4B	0.505	1.76e-21
FKBP1A	DPYSL3	-0.519	9.9e-23
FKBP1A	CFLAR	0.641	2.97e-37
FKBP1A	LARP4B	0.584	8.61e-30
FKBP1A	ASGR2	0.553	2.93e-26
FKBP1A	TEN1	0.663	1.07e-40
FKBP1A	RAC2	0.677	7.86e-43
FKBP1A	VCX	0.503	2.73e-21
FKBP1A	PBX2	0.66	3.96e-40
FKBP1A	RP11-661A12.8	0.616	8.11e-34
FKBP1A	MRPL28	0.562	3.53e-27
FKBP1A	RP11-334C17.5	0.576	8.68e-29
FKBP1A	RNF130	0.577	5.78e-29
FKBP1A	RNF135	0.566	1.09e-27
FKBP1A	ANAPC15	0.72	9.64e-51
FKBP1A	MYO1G	0.579	3.39e-29
FKBP1A	MYO1F	0.663	1.33e-40
FKBP1A	CTPS2	-0.594	6.07e-31
FKBP1A	LGALS9	0.572	2.46e-28
FKBP1A	LGALS8	0.603	4.58e-32
FKBP1A	ATG101	0.552	4.12e-26
FKBP1A	LPGAT1	0.677	7.12e-43
FKBP1A	RGL2	0.555	1.88e-26
FKBP1A	RP11-153I24.4	0.567	8.89e-28
FKBP1A	LRPAP1	0.74	6.23e-55
FKBP1A	MICALCL	0.505	1.68e-21
FKBP1A	RASSF3	0.564	2.24e-27
FKBP1A	RASSF2	0.552	3.92e-26
FKBP1A	RASSF5	0.615	1.23e-33
FKBP1A	CHD3	0.559	6.99e-27
FKBP1A	CAP1	0.7	6.81e-47
FKBP1A	RP11-34P13.7	0.555	2.09e-26
FKBP1A	TTC9	0.51	6.83e-22
FKBP1A	RP11-34P13.8	0.533	3.6e-24
FKBP1A	CAPG	0.567	8.12e-28
FKBP1A	FAM49A	0.55	6.38e-26
FKBP1A	FAM49B	0.577	6.79e-29
FKBP1A	CORO7	0.594	6.14e-31
FKBP1A	DBNL	0.613	2.23e-33
FKBP1A	RP11-703I16.1	0.578	4.7e-29
FKBP1A	RP11-139H15.6	0.624	8.6e-35
FKBP1A	CYSTM1	0.681	1.35e-43
FKBP1A	RRP12	0.673	2.61e-42
FKBP1A	INTS6	0.587	4.78e-30
FKBP1A	LIMD2	0.622	1.57e-34
FKBP1A	ZFYVE27	0.685	2.85e-44
FKBP1A	TPCN2	0.537	1.39e-24
FKBP1A	IL2RG	0.618	4.83e-34
FKBP1A	CH507-513H4.3	0.669	1.51e-41
FKBP1A	CH507-513H4.4	0.669	1.48e-41
FKBP1A	CH507-513H4.6	0.669	1.6e-41
FKBP1A	MMP25	0.617	5.94e-34
FKBP1A	B3GNT8	0.647	3.61e-38
FKBP1A	TBC1D1	0.563	2.89e-27
FKBP1A	IL6R	0.624	6.53e-35
FKBP1A	ATG16L2	0.599	1.64e-31
FKBP1A	C15orf62	0.63	9.97e-36
FKBP1A	PTCD1	0.504	2.42e-21
FKBP1A	AGFG1	0.551	5.25e-26
FKBP1A	PLEKHM1	0.646	4.6e-38
FKBP1A	SLC43A2	0.552	3.96e-26
FKBP1A	TREML2	0.553	3.49e-26
FKBP1A	UBE2B	0.592	1.2e-30
FKBP1A	ROGDI	0.594	5.32e-31
FKBP1A	SLC44A2	0.536	1.76e-24
FKBP1A	MSI1	-0.543	3.94e-25
FKBP1A	HBB	0.545	2.22e-25
FKBP1A	WWC3	0.6	9.83e-32
FKBP1A	GPR108	0.538	1.23e-24
FKBP1A	C7orf34	0.524	2.93e-23
FKBP1A	RASSF1-AS1	0.501	3.79e-21
FKBP1A	CTD-2207O23.3	0.529	9.79e-24
FKBP1A	LINC01506	0.512	4.34e-22
FKBP1A	ACTR3	0.603	4.84e-32
FKBP1A	ACTR2	0.515	2.35e-22
FKBP1A	MIATNB	0.567	8.92e-28
FKBP1A	A1BG-AS1	0.588	3.42e-30
FKBP1A	GDE1	0.567	1.01e-27
FKBP1A	LEMD2	0.557	1.16e-26
FKBP1A	NAPA	0.652	6.07e-39
FKBP1A	TMEM127	0.62	2.69e-34
FKBP1A	S100A9	0.668	2.31e-41
FKBP1A	S100A8	0.605	2.2e-32
FKBP1A	S100A4	0.681	1.49e-43
FKBP1A	GNG10	0.618	5.42e-34
FKBP1A	SEC24C	0.625	4.73e-35
FKBP1A	RP13-104F24.2	0.601	7.64e-32
FKBP1A	ITGB2-AS1	0.562	2.98e-27
FKBP1A	RP11-640L9.2	0.564	1.85e-27
FKBP1A	ZNF341	0.725	7.34e-52
FKBP1A	RP4-583P15.15	0.707	2.53e-48
FKBP1A	STX3	0.593	7.1e-31
FKBP1A	STX5	0.575	1.24e-28
FKBP1A	STX4	0.588	3.29e-30
FKBP1A	CLIC1	0.684	4.49e-44
FKBP1A	PHYKPL	0.542	4.43e-25
FKBP1A	TBC1D22A	0.656	1.7e-39
FKBP1A	AC027601.1	0.501	4.55e-21
FKBP1A	DNAJC25-GNG10	0.622	1.51e-34
FKBP1A	LL22NC03-86G7.1	0.613	2.02e-33
FKBP1A	RP11-265D17.2	0.627	2.52e-35
FKBP1A	CTD-2369P2.12	0.646	4.97e-38
FKBP1A	KIAA0391	0.681	1.43e-43
FKBP1A	PCGF5	0.552	3.81e-26
FKBP1A	RP11-403P17.6	0.586	5.41e-30
FKBP1A	ZBTB34	0.554	2.26e-26
FKBP1A	NRD1	0.667	3.38e-41
FKBP1A	AURKAIP1	0.568	7.33e-28
FKBP1A	MCOLN1	0.501	3.91e-21
FKBP1A	XXbac-BPG32J3.19	0.504	2.48e-21
FKBP1A	MX2	0.609	7.82e-33
FKBP1A	NACA	0.555	1.77e-26
FKBP1A	TMEM8A	0.612	2.93e-33
FKBP1A	RP11-93B14.10	0.519	9.6e-23
FKBP1A	PLP2	0.659	5.31e-40
FKBP1A	RP11-336K24.12	0.58	3.3e-29
FKBP1A	TNFAIP8	0.554	2.74e-26
FKBP1A	APOBR	0.654	2.98e-39
FKBP1A	TTLL3	0.624	8.18e-35
FKBP1A	FAM126B	0.524	2.87e-23
FKBP1A	RP4-761J14.8	0.627	3.2e-35
FKBP1A	MYCBP	0.535	2.61e-24
FKBP1A	C6orf47	0.618	5.62e-34
FKBP1A	RP3-393E18.2	0.607	1.42e-32
FKBP1A	CTD-2555O16.2	-0.515	2.16e-22
FKBP1A	FAM229A	0.572	2.31e-28
FKBP1A	C1RL	0.596	3.24e-31
FKBP1A	SYNGR2	0.523	3.51e-23
FKBP1A	AC092620.3	0.587	4.68e-30
FKBP1A	CR1	0.544	2.63e-25
FKBP1A	CD68	0.645	8.2e-38
FKBP1A	MIR568	-0.538	1.25e-24
FKBP1A	KCNE3	0.641	3.19e-37
FKBP1A	PRAM1	0.634	3.42e-36
FKBP1A	DNASE1	0.568	7.53e-28
FKBP1A	CSNK1D	0.582	1.93e-29
FKBP1A	ISCU	0.606	1.86e-32
FKBP1A	EHBP1L1	0.662	1.57e-40
FKBP1A	G6PD	0.603	4.38e-32
FKBP1A	CIC	0.536	1.97e-24
FKBP1A	GS1-393G12.12	0.524	2.93e-23
FKBP1A	PARP10	0.518	1.02e-22
FKBP1A	PAM16	0.68	2.1e-43
FKBP1A	RP11-799M12.2	0.647	3.98e-38
FKBP1A	RP5-857K21.4	0.575	1.17e-28
FKBP1A	RPS6KA1	0.659	5.24e-40
FKBP1A	RPS6KA3	0.536	1.93e-24
FKBP1A	RPS6KA4	0.615	1.11e-33
FKBP1A	ARPIN	-0.523	3.46e-23
FKBP1A	LINC00671	0.607	1.44e-32
FKBP1A	LOR	0.537	1.5e-24
FKBP1A	SPNS1	0.583	1.34e-29
FKBP1A	AC011558.5	0.579	4.23e-29
FKBP1A	HEXDC	0.514	2.76e-22
FKBP1A	RAB24	0.743	1.22e-55
FKBP1A	PPP2R3C	0.541	5.48e-25
FKBP1A	NQO2	0.67	1.11e-41
FKBP1A	ARRDC1	0.667	2.74e-41
FKBP1A	KIAA0930	0.645	6.33e-38
FKBP1A	SH3BP2	0.637	1.06e-36
FKBP1A	AC005702.1	-0.537	1.36e-24
FKBP1A	TRAF3IP3	0.59	1.81e-30
FKBP1A	PPP1R11	0.641	2.45e-37
FKBP1A	COX15	0.509	7.36e-22
FKBP1A	TPM3	0.739	1.08e-54
FKBP1A	FBXW2	0.615	1.28e-33
FKBP1A	FBXW5	0.661	2.82e-40
FKBP1A	CANT1	0.511	4.77e-22
FKBP1A	KAT8	0.599	1.28e-31
FKBP1A	KAT5	0.569	5.56e-28
FKBP1A	GBA	0.605	2.78e-32
FKBP1A	TMEM71	0.552	3.66e-26
FKBP1A	RP11-1006G14.4	0.578	4.91e-29
FKBP1A	CTDP1	0.62	2.61e-34
FKBP1A	GMFG	0.642	2.28e-37
FKBP1A	AC241585.2	0.671	7.63e-42
FKBP1A	TDRD9	0.708	2.25e-48
FKBP1A	WDR55	0.622	1.41e-34
FKBP1A	RP11-379K17.12	0.553	3.48e-26
FKBP1A	HCST	0.503	2.95e-21
FKBP1A	AC008984.2	0.56	5.65e-27
FKBP1A	ASCC2	0.542	4.07e-25
FKBP1A	HPGD	0.552	3.88e-26
FKBP1A	ANKZF1	0.563	2.28e-27
FKBP1A	JDP2	0.617	6.92e-34
FKBP1A	ADRM1	0.519	7.96e-23
FKBP1A	ATF6	0.56	5.29e-27
FKBP1A	SDF2	0.522	4.69e-23
FKBP1A	PTGER2	0.548	1.01e-25
FKBP1A	B3GALT4	0.642	1.83e-37
FKBP1A	STK4	0.558	9.99e-27
FKBP1A	TNFRSF8	0.681	1.29e-43
FKBP1A	LINC00921	0.561	3.8e-27
FKBP1A	NCKAP1L	0.623	1.07e-34
FKBP1A	FCGRT	0.565	1.73e-27
FKBP1A	RP11-76E17.3	0.549	8.91e-26
FKBP1A	RP3-508I15.21	0.641	2.53e-37
FKBP1A	TSC22D3	0.537	1.5e-24
FKBP1A	CTB-61M7.2	0.55	6.53e-26
FKBP1A	RP11-603J24.17	0.631	7.18e-36
FKBP1A	ARSG	0.563	2.87e-27
FKBP1A	RP3-477O4.14	0.583	1.36e-29
FKBP1A	LY6G6F	0.532	4.57e-24
FKBP1A	RGL4	0.668	1.86e-41
FKBP1A	RP11-166N6.2	0.535	2.29e-24
FKBP1A	PMF1	0.575	1.21e-28
FKBP1A	RAPSN	0.529	1.05e-23
FKBP1A	PPP1R7	0.518	1.08e-22
FKBP1A	TRPV2	0.612	2.91e-33
FKBP1A	SLCO4C1	0.512	4.49e-22
FKBP1A	NAA10	0.605	2.3e-32
FKBP1A	UBE2F	0.655	2.23e-39
FKBP1A	UBE2W	0.508	9.27e-22
FKBP1A	TALDO1	0.67	8.59e-42
FKBP1A	NDUFA7	0.598	1.93e-31
FKBP1A	EIF1	0.566	1.11e-27
FKBP1A	NT5C2	0.668	2.04e-41
FKBP1A	KCNK7	0.506	1.63e-21
FKBP1A	F8A1	0.678	4.13e-43
FKBP1A	F8A3	0.564	1.85e-27
FKBP1A	HAUS7	0.525	2.22e-23
FKBP1A	HAUS4	0.644	1.02e-37
FKBP1A	MYD88	0.657	1.17e-39
FKBP1A	RP1-102E24.10	0.576	8.84e-29
FKBP1A	HIST1H2BC	0.599	1.35e-31
FKBP1A	HENMT1	0.665	5.47e-41
FKBP1A	SDCBP	0.608	1.07e-32
FKBP1A	VPS8	0.524	3.07e-23
FKBP1A	ARHGEF11	0.588	3.46e-30
FKBP1A	ARHGEF18	0.645	7.46e-38
FKBP1A	OR2W3	0.524	3.19e-23
FKBP1A	MAP4K2	0.58	2.74e-29
FKBP1A	RBM5	0.588	3.59e-30
FKBP1A	RBM4	0.792	5.04e-68
FKBP1A	RP11-50C13.1	0.502	3.4e-21
FKBP1A	CAT	0.546	1.9e-25
FKBP1A	ARSA	0.571	3.39e-28
FKBP1A	CA4	0.603	4.06e-32
FKBP1A	CYLD	0.554	2.78e-26
FKBP1A	RP11-671J11.5	0.723	2.62e-51
FKBP1A	ZNF185	0.606	1.59e-32
FKBP1A	TGFB1	0.648	3.13e-38
FKBP1A	VAMP1	0.583	1.18e-29
FKBP1A	VRK3	0.55	6.58e-26
FKBP1A	TNIP2	0.54	7.36e-25
FKBP1A	GIMAP8	0.566	1.2e-27
FKBP1A	GIMAP4	0.56	5.46e-27
FKBP1A	GIMAP7	0.542	4.82e-25
FKBP1A	GIMAP1	0.615	1.4e-33
FKBP1A	GIMAP2	0.517	1.52e-22
FKBP1A	FBXO7	0.57	4.52e-28
FKBP1A	FBXO9	0.52	7.07e-23
FKBP1A	CORO1A	0.661	2.27e-40
FKBP1A	WASF2	0.573	1.91e-28
FKBP1A	YWHAZ	0.687	1.29e-44
FKBP1A	TSPAN3	-0.515	2.26e-22
FKBP1A	RP11-686D22.4	0.529	1.02e-23
FKBP1A	FLII	0.631	6.68e-36
FKBP1A	RALGAPA2	0.536	1.99e-24
FKBP1A	FLI1	0.503	2.62e-21
FKBP1A	GPR27	0.562	3.18e-27
FKBP1A	LINC01001	0.603	4.03e-32
FKBP1A	RP11-666A8.12	0.502	3.72e-21
FKBP1A	SIRT7	0.645	7.8e-38
FKBP1A	SIRT5	0.601	8.13e-32
FKBP1A	KDM6B	0.576	9.42e-29
FKBP1A	CC2D2A	-0.542	4.17e-25
FKBP1A	CC2D2B	0.531	6.55e-24
FKBP1A	NAGK	0.617	6.83e-34
FKBP1A	RP4-737E23.6	0.511	4.66e-22
FKBP1A	GYPC	0.52	6.63e-23
FKBP1A	SNAP23	0.598	2.16e-31
FKBP1A	LITAF	0.708	2.11e-48
FKBP1A	RP11-229P13.27	0.608	1.07e-32
FKBP1A	TNFSF13	0.73	6.55e-53
FKBP1A	TNFSF10	0.581	2.54e-29
FKBP1A	TNFSF14	0.696	3.71e-46
FKBP1A	RP11-566K11.4	0.522	4.77e-23
FKBP1A	UBE2V1	0.705	8.61e-48
FKBP1A	GFI1B	0.54	6.74e-25
FKBP1A	TNIP1	0.692	1.69e-45
FKBP1A	ACIN1	0.575	1.02e-28
FKBP1A	SNX1	0.584	9.57e-30
FKBP1A	SNX4	-0.531	5.87e-24
FKBP1A	NUTM2B-AS1	0.681	1.48e-43
FKBP1A	PHKG2	0.607	1.53e-32
FKBP1A	ORAI2	0.561	3.96e-27
FKBP1A	ORAI3	0.627	3.2e-35
FKBP1A	PGAM1	0.728	1.77e-52
FKBP1A	OPRL1	0.694	6.56e-46
FKBP1A	MED15	0.598	2.01e-31
FKBP1A	EML3	0.546	1.85e-25
FKBP1A	SH3BGRL3	0.676	1.07e-42
FKBP1A	RAF1	0.533	3.74e-24
FKBP1A	KMT2B	0.566	1.18e-27
FKBP1A	ZNF710	0.651	9.55e-39
FKBP1A	NFAM1	0.683	6.22e-44
FKBP1A	RPP38	0.549	7.6e-26
FKBP1A	TROVE2	-0.533	4.2e-24
FKBP1A	RP11-756P10.6	0.645	6.26e-38
FKBP1A	BATF	0.649	1.89e-38
FKBP1A	HEXIM2	0.615	1.19e-33
FKBP1A	LRG1	0.683	5.49e-44
FKBP1A	MSN	0.548	1.03e-25
FKBP1A	MPPE1	0.655	2.36e-39
FKBP1A	CFLAR-AS1	0.542	4.47e-25
FKBP1A	SIGLEC9	0.666	4.4e-41
FKBP1A	SIGLEC5	0.658	6.73e-40
FKBP1A	SIGLEC7	0.564	2.1e-27
FKBP1A	FOLR3	0.576	9.34e-29
FKBP1A	MEI1	0.563	2.66e-27
FKBP1A	ZNF45	-0.502	3.15e-21
FKBP1A	ZNF43	-0.547	1.26e-25
FKBP1A	CYP2U1	-0.528	1.13e-23
FKBP1A	LILRB3	0.644	1.04e-37
FKBP1A	LILRB2	0.602	5.22e-32
FKBP1A	LIN37	0.683	5.71e-44
FKBP1A	SULT1A4	0.594	5.72e-31
FKBP1A	SULT1A1	0.54	7.05e-25
FKBP1A	FAM156B	0.502	3.53e-21
FKBP1A	CDC40	0.65	1.29e-38
FKBP1A	AC007283.5	0.649	1.78e-38
FKBP1A	RP5-1057I20.6	0.531	5.38e-24
FKBP1A	RP11-465L10.10	0.585	7.17e-30
FKBP1A	RP11-455F5.6	0.638	7e-37
FKBP1A	CD300C	0.579	4.23e-29
FKBP1A	CD300A	0.572	2.56e-28
FKBP1A	FAM215B	0.568	6.3e-28
FKBP1A	NUDT5	0.549	7.82e-26
FKBP1A	MEF2B	0.603	4.69e-32
FKBP1A	CD300LB	0.56	5.54e-27
FKBP1A	RP1-59D14.1	0.56	4.95e-27
FKBP1A	RP11-267M23.1	-0.517	1.44e-22
FKBP1A	NINJ1	0.533	4.07e-24
FKBP1A	NINJ2	0.595	4.78e-31
FKBP1A	SLC16A3	0.663	1.29e-40
FKBP1A	SLC16A5	0.587	4.2e-30
FKBP1A	ARHGAP30	0.679	3.27e-43
FKBP1A	BGLAP	0.522	4.75e-23
FKBP1A	SLC15A3	0.609	7.42e-33
FKBP1A	DDR1	-0.531	5.65e-24
FKBP1A	LRCH4	0.66	4.56e-40
FKBP1A	C15orf39	0.616	8.47e-34
FKBP1A	ZNF100	-0.511	5.03e-22
FKBP1A	SH3BP5L	0.654	2.81e-39
FKBP1A	NRBF2	0.591	1.22e-30
FKBP1A	KCNJ2	0.528	1.32e-23
FKBP1A	LRRC37A	0.537	1.61e-24
FKBP1A	MIR4737	-0.501	3.89e-21
FKBP1A	PEX16	0.524	3.16e-23
FKBP1A	RP11-357P18.2	0.557	1.08e-26
FKBP1A	CTD-3187F8.14	0.585	7.63e-30
FKBP1A	TBRG1	0.515	2.29e-22
FKBP1A	RNF40	0.515	2.05e-22
FKBP1A	LA16c-380H5.1	0.51	6.7e-22
FKBP1A	IL17RA	0.678	5.32e-43
FKBP1A	HBA1	0.51	6.43e-22
FKBP1A	FFAR3	0.594	5.8e-31
FKBP1A	UCP2	0.575	1.11e-28
FKBP1A	REPS2	0.667	2.6e-41
FKBP1A	MDP1	0.564	1.91e-27
FKBP1A	TES	0.589	2.43e-30
FKBP1A	MSS51	0.637	9.43e-37
FKBP1A	LRRC58	-0.501	3.87e-21
FKBP1A	OSBPL2	0.582	1.83e-29
FKBP1A	LINC01089	0.503	2.54e-21
FKBP1A	RP3-402G11.25	0.619	3.38e-34
FKBP1A	PSMC1	0.773	6.57e-63
FKBP1A	CDKN2D	0.694	7.37e-46
FKBP1A	EDEM2	0.579	3.8e-29
FKBP1A	SAP30L	0.505	1.76e-21
FKBP1A	RP11-44M6.7	0.557	1.16e-26
FKBP1A	RP11-360L9.8	0.593	8.43e-31
FKBP1A	FAM65B	0.583	1.2e-29
FKBP1A	UGDH-AS1	-0.563	2.89e-27
FKBP1A	EPB41	0.56	5.78e-27
FKBP1A	GFOD2	0.636	1.48e-36
FKBP1A	PTAFR	0.636	1.76e-36
FKBP1A	PKNOX1	0.531	6.58e-24
FKBP1A	RP11-133K1.12	0.619	3.4e-34
FKBP1A	COLGALT1	0.636	1.31e-36
FKBP1A	CPT1B	0.544	3.05e-25
FKBP1A	TPST2	0.706	4.93e-48
FKBP1A	RP11-214O1.3	0.575	1.17e-28
FKBP1A	RP11-798G7.5	0.58	2.6e-29
FKBP1A	AC002398.11	0.515	2.29e-22
FKBP1A	RP11-295D4.1	0.661	2.41e-40
FKBP1A	FO538757.2	0.693	1.22e-45
FKBP1A	CCDC69	0.656	1.74e-39
FKBP1A	RP11-574K11.32	0.505	1.75e-21
FKBP1A	SART1	0.579	3.63e-29
FKBP1A	SLC25A44	0.601	8.61e-32
FKBP1A	PDZD8	0.512	3.8e-22
FKBP1A	C1orf109	-0.508	9.78e-22
FKBP1A	AC068831.15	0.6	1.19e-31
FKBP1A	PACS1	0.63	9.73e-36
FKBP1A	SBNO2	0.672	4.33e-42
FKBP1A	RNF167	0.605	2.62e-32
FKBP1A	RNF166	0.578	4.75e-29
FKBP1A	ZBTB44	0.502	3.28e-21
FKBP1A	ZBTB48	0.595	5.02e-31
FKBP1A	TREX1	0.689	5.35e-45
FKBP1A	DRICH1	0.509	7.5e-22
FKBP1A	MRPL53	0.689	6.01e-45
FKBP1A	WDTC1	0.663	1.08e-40
FKBP1A	CTD-2587M2.1	0.599	1.43e-31
FKBP1A	GCA	0.569	5.92e-28
FKBP1A	PPP1R18	0.673	3.28e-42
FKBP1A	ERVK3-1	0.519	8.81e-23
FKBP1A	SIRPB2	0.597	2.3e-31
FKBP1A	SIRPB1	0.59	2.12e-30
FKBP1A	AREL1	0.565	1.47e-27
FKBP1A	LASP1	0.683	5.6e-44
FKBP1A	MEF2BNB	0.677	5.98e-43
FKBP1A	NHEJ1	0.552	4.42e-26
FKBP1A	SCARB2	-0.547	1.35e-25
FKBP1A	FAM129A	0.585	8.29e-30
FKBP1A	CTD-2306A12.1	0.592	1.13e-30
FKBP1A	USF2	0.573	2.15e-28
FKBP1A	USF1	0.581	1.97e-29
FKBP1A	CXorf40A	0.513	3.2e-22
FKBP1A	NDUFS2	0.523	3.57e-23
FKBP1A	NOD2	0.512	3.86e-22
FKBP1A	TCHP	0.534	2.69e-24
FKBP1A	UBALD2	0.562	3.5e-27
FKBP1A	CASP4	0.696	2.73e-46
FKBP1A	CASP1	0.668	2.28e-41
FKBP1A	CASP8	0.504	2.38e-21
FKBP1A	UPB1	0.605	2.6e-32
FKBP1A	KRT23	0.626	4.42e-35
FKBP1A	NBPF14	0.651	7.92e-39
FKBP1A	NCF2	0.676	9.35e-43
FKBP1A	NCF1	0.637	1.03e-36
FKBP1A	NCF4	0.694	8.57e-46
FKBP1A	NBPF10	0.599	1.46e-31
FKBP1A	NBPF19	0.551	4.97e-26
FKBP1A	BOLA2B	0.599	1.61e-31
FKBP1A	ABHD16A	0.756	1.61e-58
FKBP1A	UNC13D	0.658	8.26e-40
FKBP1A	RP5-1085F17.3	0.549	8.79e-26
FKBP1A	ADRBK1	0.692	1.37e-45
FKBP1A	RP11-51F16.1	0.553	2.97e-26
FKBP1A	MAP7D1	0.613	2.03e-33
FKBP1A	RP11-434H6.6	0.615	1.27e-33
FKBP1A	IRAK3	0.531	5.75e-24
FKBP1A	SMARCD2	0.62	2.59e-34
FKBP1A	MTL5	0.597	2.83e-31
FKBP1A	PDLIM7	0.632	5.7e-36
FKBP1A	PDLIM2	0.596	2.99e-31
FKBP1A	ZDHHC5	0.601	9e-32
FKBP1A	ZDHHC7	0.678	4.5e-43
FKBP1A	CAPNS1	0.562	2.93e-27
FKBP1A	CAPNS2	0.584	1e-29
FKBP1A	CDC123	0.605	2.66e-32
FKBP1A	LLNLR-470E3.1	0.504	2.11e-21
FKBP1A	RYBP	0.505	1.91e-21
FKBP1A	HGS	0.682	9.67e-44
FKBP1A	RTN2	0.534	3.25e-24
FKBP1A	RTN3	0.52	7.7e-23
FKBP1A	CYB561D1	0.605	2.65e-32
FKBP1A	ZNF467	0.648	2.78e-38
FKBP1A	FAM103A1	0.661	2.91e-40
FKBP1A	ATXN7L3	0.676	8.36e-43
FKBP1A	RAB19	0.514	2.8e-22
FKBP1A	CCPG1	0.655	2.43e-39
FKBP1A	TNNI2	0.522	4.71e-23
FKBP1A	SCGB2B2	-0.513	3.14e-22
FKBP1A	NFE4	0.553	3.07e-26
FKBP1A	MIIP	0.63	1.19e-35
FKBP1A	GAK	0.645	8.54e-38
FKBP1A	SCO2	0.616	7.92e-34
FKBP1A	UGP2	0.505	1.91e-21
FKBP1A	NDST2	0.726	6.22e-52
FKBP1A	ZNF668	0.585	7.39e-30
FKBP1A	ZNF660	-0.587	3.89e-30
FKBP1A	ZNF664	-0.514	2.54e-22
FKBP1A	ATG9A	0.57	4.51e-28
FKBP1A	EHD1	0.67	7.92e-42
FKBP1A	ISG20	0.57	3.67e-28
FKBP1A	RP11-369J21.12	0.565	1.68e-27
FKBP1A	HBA2	0.561	4.14e-27
FKBP1A	TSG101	0.52	6.54e-23
FKBP1A	ORAI1	0.581	2.45e-29
FKBP1A	DNASE1L1	0.739	9.7e-55
FKBP1A	CXXC1	0.502	3.26e-21
FKBP1A	CXXC5	-0.52	7.22e-23
FKBP1A	THAP9	-0.511	4.78e-22
FKBP1A	TRIM11	0.693	1.24e-45
FKBP1A	KHNYN	0.604	3.22e-32
FKBP1A	BTK	0.651	8.08e-39
FKBP1A	C1orf228	0.587	4.16e-30
FKBP1A	RP11-809O17.1	0.514	2.94e-22
FKBP1A	PPBP	0.504	2.07e-21
FKBP1A	NUP50	0.532	5.06e-24
FKBP1A	CCNJL	0.572	2.31e-28
FKBP1A	PLIN5	0.521	5.77e-23
FKBP1A	PLIN3	0.567	1.03e-27
FKBP1A	SMAP1	0.553	3.48e-26
FKBP1A	SMAP2	0.573	2.02e-28
FKBP1A	ARPC1B	0.707	2.72e-48
FKBP1A	TMEM120A	0.599	1.52e-31
FKBP1A	KREMEN1	0.717	4.06e-50
FKBP1A	MNT	0.689	5.34e-45
FKBP1A	RP11-398H6.1	0.57	4.35e-28
FKBP1A	ANKRD22	0.516	1.56e-22
FKBP1A	MLXIP	0.648	2.55e-38
FKBP1A	VIPAS39	0.597	2.9e-31
FKBP1A	CD1D	0.613	1.96e-33
FKBP1A	CELF2	0.57	4.46e-28
FKBP1A	CELF1	0.553	3.45e-26
FKBP1A	TANGO2	0.63	9.59e-36
FKBP1A	RP11-701P16.5	0.614	1.71e-33
FKBP1A	RHOF	0.501	4.11e-21
FKBP1A	RP11-77H9.8	0.528	1.18e-23
FKBP1A	PLCG2	0.648	2.56e-38
FKBP1A	HIST2H4B	0.547	1.39e-25
FKBP1A	HIST2H4A	0.602	6.14e-32
FKBP1A	N4BP1	0.654	3.47e-39
FKBP1A	RP3-395M20.12	0.613	2.29e-33
FKBP1A	DEDD	0.641	3.24e-37
FKBP1A	FCGR1A	0.519	8.77e-23
FKBP1A	IKBKE	0.585	8.38e-30
FKBP1A	ENTHD2	0.61	5.93e-33
FKBP1A	IMPA2	0.661	2.7e-40
FKBP1A	CNN2	0.701	3.25e-47
FKBP1A	VANGL2	-0.581	1.99e-29
FKBP1A	SLC46A3	0.56	4.96e-27
FKBP1A	SEMA6A	-0.516	1.74e-22
FKBP1A	LMAN2	0.527	1.44e-23
FKBP1A	RP11-81A1.4	0.513	3.62e-22
FKBP1A	ZNF205	-0.517	1.34e-22
FKBP1A	RP11-154H23.4	0.585	6.9e-30
FKBP1A	IFITM3	0.545	2.32e-25
FKBP1A	CUTC	0.632	6.05e-36
FKBP1A	IFITM1	0.686	2.1e-44
FKBP1A	CTRL	0.618	4.91e-34
FKBP1A	CCDC88B	0.637	9.36e-37
FKBP1A	CCDC88C	0.518	1.17e-22
FKBP1A	MPEG1	0.536	2.09e-24
FKBP1A	SLC26A8	0.635	2.42e-36
FKBP1A	DIABLO	0.609	6.98e-33
FKBP1A	ELL	0.542	4.68e-25
FKBP1A	RP11-452K12.4	0.564	1.99e-27
FKBP1A	ARFGAP2	0.53	7.81e-24
FKBP1A	TOR4A	0.663	1.24e-40
FKBP1A	SQRDL	0.709	1.5e-48
FKBP1A	SERP1	0.558	9.06e-27
FKBP1A	CXorf65	0.511	5.33e-22
FKBP1A	RP11-468E2.11	0.537	1.46e-24
FKBP1A	LA16c-380H5.5	0.526	2.08e-23
FKBP1A	RP11-138I1.4	0.682	8.3e-44
FKBP1A	RP11-67C2.2	0.563	2.74e-27
FKBP1A	ARHGEF1	0.6	9.89e-32
FKBP1A	KMT2D	0.521	5.41e-23
FKBP1A	PGBD1	-0.615	1.25e-33
FKBP1A	JTB	0.614	1.79e-33
FKBP1A	SUPT6H	0.504	2.37e-21
FKBP1A	ZNF501	-0.531	6.02e-24
FKBP1A	TREM1	0.531	6.09e-24
FKBP1A	ABRACL	0.501	4.45e-21
FKBP1A	FGD3	0.632	5.17e-36
FKBP1A	FGD2	0.504	2.45e-21
FKBP1A	MEGF9	0.531	6.01e-24
FKBP1A	CARD16	0.66	4.33e-40
FKBP1A	SLC6A6	0.567	9.66e-28
FKBP1A	FMNL1	0.653	4.53e-39
FKBP1A	ENAH	-0.51	6e-22
FKBP1A	MED22	0.509	8.51e-22
FKBP1A	MED25	0.54	7.05e-25
FKBP1A	EPN1	0.593	7.58e-31
FKBP1A	ARID3B	0.621	2.09e-34
FKBP1A	C19orf43	0.621	2.18e-34
FKBP1A	CEMP1	0.546	1.68e-25
FKBP1A	CLEC12A	0.508	8.7e-22
FKBP1A	RP11-15A1.9	-0.505	2.01e-21
FKBP1A	PLEK	0.57	4.27e-28
FKBP1A	FNBP1	0.595	4.57e-31
FKBP1A	ZNF746	0.508	8.89e-22
FKBP1A	CTA-384D8.36	0.586	5.76e-30
FKBP1A	AGTRAP	0.649	2.17e-38
FKBP1A	SLX1B-SULT1A4	0.549	8.13e-26
FKBP1A	NAA60	0.747	1.91e-56
FKBP1A	WIPI1	0.538	1.22e-24
FKBP1A	MVP	0.676	8.97e-43
FKBP1A	SELPLG	0.668	1.74e-41
FKBP1A	LILRA6	0.684	5.09e-44
FKBP1A	LILRA5	0.601	8.12e-32
FKBP1A	LILRA2	0.641	2.74e-37
FKBP1A	LILRA1	0.598	1.91e-31
FKBP1A	CYB5R4	0.573	2e-28
FKBP1A	SECTM1	0.656	1.83e-39
FKBP1A	SOX2	-0.53	8.19e-24
FKBP1A	TGOLN2	0.571	2.84e-28
FKBP1A	RP11-373D23.3	0.619	3.16e-34
FKBP1A	RP11-531F16.4	0.534	2.88e-24
FKBP1A	FAM210B	0.523	3.59e-23
FKBP1A	SDHAF2	0.68	1.92e-43
FKBP1A	CDA	0.659	6.25e-40
FKBP1A	SLCO3A1	0.672	4.03e-42
FKBP1A	DNM2	0.618	5.54e-34
FKBP1A	RAD23A	0.509	8.61e-22
FKBP1A	TBC1D3B	0.642	2.35e-37
FKBP1A	RCOR1	0.503	2.59e-21
FKBP1A	ELF4	0.68	2.08e-43
FKBP1A	ZRSR2	0.568	7.24e-28
FKBP1A	GMPR2	0.638	6.82e-37
FKBP1A	CFL1	0.596	3.04e-31
FKBP1A	LINC00239	0.683	6.21e-44
FKBP1A	AIP	0.614	1.53e-33
FKBP1A	XXbac-BPG181B23.7	0.539	9.72e-25
FKBP1A	RNF10	0.593	8.96e-31
FKBP1A	CAMK1	0.531	5.82e-24
FKBP1A	STK40	0.621	2.17e-34
FKBP1A	HRH2	0.628	2.37e-35
FKBP1A	HLX	0.633	3.83e-36
FKBP1A	C11orf98	0.763	2.48e-60
FKBP1A	CTC-251I16.1	0.687	1.2e-44
FKBP1A	ZNF780A	0.517	1.53e-22
FKBP1A	ATP6V0E1	0.609	6.96e-33
FKBP1A	RP1-30M3.5	0.559	6.89e-27
FKBP1A	AC004878.2	0.525	2.34e-23
FKBP1A	TMEM140	0.612	3.51e-33
FKBP1A	PSMB8-AS1	0.604	3.82e-32
FKBP1A	RP3-370M22.8	0.501	4.11e-21
FKBP1A	ZMAT2	0.642	2.4e-37
FKBP1A	ZMAT5	0.51	6.05e-22
FKBP1A	RP11-930O11.3	0.503	2.8e-21
FKBP1A	RP11-613M10.6	-0.513	3.15e-22
FKBP1A	CPPED1	0.655	1.99e-39
FKBP1A	MBNL3	0.503	2.54e-21
FKBP1A	C16orf70	0.602	6.69e-32
FKBP1A	C16orf72	0.624	7.82e-35
FKBP1A	SRSF9	0.638	8.54e-37
FKBP1A	ZER1	0.539	8.82e-25
FKBP1A	SRF	0.505	1.99e-21
FKBP1A	SRR	-0.521	6.15e-23
FKBP1A	TIMM17B	0.518	1.07e-22
FKBP1A	PIGB	0.51	6.78e-22
FKBP1A	RP11-2C24.3	0.636	1.51e-36
FKBP1A	LINC01272	0.639	6.57e-37
FKBP1A	PMF1-BGLAP	0.551	5.79e-26
FKBP1A	LPPR2	0.642	1.92e-37
FKBP1A	CTD-3214H19.16	0.606	2.01e-32
FKBP1A	RP11-770J1.5	0.623	1.12e-34
FKBP1A	SULT1A3	0.637	1.18e-36
FKBP1A	DNAJC4	0.608	1.04e-32
FKBP1A	DNAJC5	0.72	8e-51
FKBP1A	DNAJC7	0.638	8.81e-37
FKBP1A	MECP2	0.569	5.23e-28
FKBP1A	CDK5RAP2	0.601	9.14e-32
FKBP1A	RP11-452C13.1	0.562	3.35e-27
FKBP1A	ATP6V1B2	0.689	5.12e-45
FKBP1A	AC007620.3	0.567	9.96e-28
FKBP1A	GUK1	0.541	6.12e-25
FKBP1A	WRAP73	0.501	4.04e-21
FKBP1A	MCEMP1	0.685	2.64e-44
FKBP1A	SLC22A14	0.636	1.39e-36
FKBP1A	ARHGDIB	0.681	1.15e-43
FKBP1A	ARHGDIA	0.69	4.49e-45
FKBP1A	FFAR2	0.587	4.04e-30
FKBP1A	ZNF92	-0.533	4.11e-24
FKBP1A	AC245100.1	0.524	3.11e-23
FKBP1A	RNPEPL1	0.645	6.35e-38
FKBP1A	FPR1	0.67	9.53e-42
FKBP1A	FPR2	0.514	2.87e-22
FKBP1A	TRANK1	0.62	2.98e-34
FKBP1A	MEF2BNB-MEF2B	0.651	8.54e-39
FKBP1A	RP11-20B24.4	0.697	2.26e-46
FKBP1A	VPS4A	0.622	1.51e-34
FKBP1A	GMEB2	0.597	2.67e-31
FKBP1A	RP11-1398P2.1	0.607	1.38e-32
FKBP1A	KLF13	0.624	7.09e-35
FKBP1A	KLF16	0.622	1.26e-34
FKBP1A	KLF14	0.566	1.11e-27
FKBP1A	ZRANB1	0.577	6.4e-29
FKBP1A	MICAL1	0.672	4.87e-42
FKBP1A	MICAL2	0.623	9.06e-35
FKBP1A	RP11-533E19.7	0.542	4.62e-25
FKBP1A	CLTB	0.555	2e-26
FKBP1A	RP1-257A7.4	0.503	2.85e-21
FKBP1A	AC024592.12	0.6	1.11e-31
FKBP1A	HHEX	0.551	4.99e-26
FKBP1A	PITPNM1	0.697	2.38e-46
FKBP1A	CPNE1	0.576	8.64e-29
FKBP1A	ST20-AS1	0.614	1.72e-33
FKBP1A	ZDHHC15	-0.535	2.22e-24
FKBP1A	ZDHHC12	0.603	4.36e-32
FKBP1A	ZDHHC19	0.554	2.57e-26
FKBP1A	ZDHHC18	0.642	1.97e-37
FKBP1A	PTEN	0.591	1.58e-30
FKBP1A	LINC00570	0.555	1.78e-26
FKBP1A	SPSB3	0.685	2.81e-44
FKBP1A	CHKB-CPT1B	0.545	2.49e-25
FKBP1A	RP11-265O12.1	0.565	1.57e-27
FKBP1A	PLEKHO2	0.701	3.59e-47
FKBP1A	PLEKHO1	0.557	1.1e-26
FKBP1A	E2F4	0.658	8.89e-40
FKBP1A	IFITM2	0.673	3.48e-42
FKBP1A	HPCAL1	0.562	3.5e-27
FKBP1A	LIPN	0.509	8.02e-22
FKBP1A	CD300LD	0.527	1.55e-23
FKBP1A	RILP	0.556	1.59e-26
FKBP1A	U2AF1	0.539	9.49e-25
FKBP1A	CTD-2537I9.18	0.522	5.05e-23
FKBP1A	GPR160	0.541	5.83e-25
FKBP1A	ZNF438	0.665	7.14e-41
FKBP1A	AC002511.2	0.575	1.27e-28
FKBP1A	FAM170B	0.537	1.65e-24
FKBP1A	RAB4B	0.675	1.27e-42
FKBP1A	H2BFS	0.574	1.45e-28
FKBP1A	ACOT8	0.587	4.25e-30
FKBP1A	RAB43	0.606	1.75e-32
FKBP1A	NARF	0.631	6.84e-36
FKBP1A	PAPD7	-0.563	2.74e-27
FKBP1A	PPP2R5A	0.593	9.11e-31
FKBP1A	NAMPT	0.516	1.89e-22
FKBP1A	THUMPD3	-0.517	1.41e-22
FKBP1A	MLLT1	0.687	1.47e-44
FKBP1A	LRFN1	0.571	3.21e-28
FKBP1A	RP11-652L8.4	0.627	2.98e-35
FKBP1A	UBAP1	0.673	3.57e-42
FKBP1A	DDX60L	0.524	2.8e-23
FKBP1A	TMEM91	0.741	4.07e-55
FKBP1A	TMEM97	-0.51	6.14e-22
FKBP1A	GNAI2	0.617	5.74e-34
FKBP1A	RP11-649A18.3	0.596	3.87e-31
FKBP1A	GGT1	0.543	3.39e-25
FKBP1A	PTPRS	-0.511	4.93e-22
FKBP1A	TINF2	0.558	1.03e-26
FKBP1A	PTPRE	0.503	2.52e-21
FKBP1A	PTPRJ	0.637	1.05e-36
FKBP1A	RC3H1	0.547	1.23e-25
FKBP1A	MAP1LC3B	0.521	5.26e-23
FKBP1A	RP11-50I19.2	0.54	6.85e-25
FKBP1A	WDR35	-0.524	2.8e-23
FKBP1A	WDR37	0.638	8.11e-37
[truncated: 519 more rows]

## Sheet: Table S4.
Table S4. The enriched pathways based on genes screened by WGCNA.
Term	Database	ID	Input	Background	P-Value
mRNA surveillance pathway	KEGG PATHWAY	hsa03015	14	91	4.34e-07
Metabolic pathways	KEGG PATHWAY	hsa01100	67	1433	6.02e-06
Spliceosome	KEGG PATHWAY	hsa03040	15	135	6.78e-06
RNA transport	KEGG PATHWAY	hsa03013	14	165	0.0002
Lysine degradation	KEGG PATHWAY	hsa00310	8	59	0.000283
Herpes simplex virus 1 infection	KEGG PATHWAY	hsa05168	27	492	0.00039
Phosphatidylinositol signaling system	KEGG PATHWAY	hsa04070	10	99	0.000456
Ubiquitin mediated proteolysis	KEGG PATHWAY	hsa04120	11	137	0.001414
Glycerophospholipid metabolism	KEGG PATHWAY	hsa00564	9	97	0.001503
Proteasome	KEGG PATHWAY	hsa03050	6	45	0.001758
Oocyte meiosis	KEGG PATHWAY	hsa04114	10	128	0.002756
Vascular smooth muscle contraction	KEGG PATHWAY	hsa04270	10	132	0.003386
Progesterone-mediated oocyte maturation	KEGG PATHWAY	hsa04914	8	99	0.005875
Inflammatory mediator regulation of TRP channels	KEGG PATHWAY	hsa04750	8	100	0.006208
Glycerolipid metabolism	KEGG PATHWAY	hsa00561	6	61	0.006938
Viral carcinogenesis	KEGG PATHWAY	hsa05203	12	201	0.008385
Mitophagy - animal	KEGG PATHWAY	hsa04137	6	65	0.009151
Nucleotide excision repair	KEGG PATHWAY	hsa03420	5	47	0.00997
Ras signaling pathway	KEGG PATHWAY	hsa04014	13	232	0.010033
Kaposi sarcoma-associated herpesvirus infection	KEGG PATHWAY	hsa05167	11	186	0.012032
Necroptosis	KEGG PATHWAY	hsa04217	10	162	0.01251
Autophagy - other	KEGG PATHWAY	hsa04136	4	32	0.012591
GnRH signaling pathway	KEGG PATHWAY	hsa04912	7	93	0.013614
Other glycan degradation	KEGG PATHWAY	hsa00511	3	18	0.015261
Fanconi anemia pathway	KEGG PATHWAY	hsa03460	5	54	0.016639
Choline metabolism in cancer	KEGG PATHWAY	hsa05231	7	99	0.018235
Lysosome	KEGG PATHWAY	hsa04142	8	123	0.018511
Glycine, serine and threonine metabolism	KEGG PATHWAY	hsa00260	4	40	0.024786
Glycosaminoglycan biosynthesis - heparan sulfate / heparin	KEGG PATHWAY	hsa00534	3	24	0.030025
Endocytosis	KEGG PATHWAY	hsa04144	12	244	0.030686
Insulin signaling pathway	KEGG PATHWAY	hsa04910	8	137	0.031518
Apelin signaling pathway	KEGG PATHWAY	hsa04371	8	137	0.031518
alpha-Linolenic acid metabolism	KEGG PATHWAY	hsa00592	3	25	0.033012
Fluid shear stress and atherosclerosis	KEGG PATHWAY	hsa05418	8	139	0.033783
Basal transcription factors	KEGG PATHWAY	hsa03022	4	45	0.03508
Fc epsilon RI signaling pathway	KEGG PATHWAY	hsa04664	5	68	0.037562
Ether lipid metabolism	KEGG PATHWAY	hsa00565	4	47	0.039794
Neurotrophin signaling pathway	KEGG PATHWAY	hsa04722	7	119	0.041352
Apoptosis	KEGG PATHWAY	hsa04215	3	33	0.042124
mTOR signaling pathway	KEGG PATHWAY	hsa04150	8	153	0.042753
AMPK signaling pathway	KEGG PATHWAY	hsa04152	7	120	0.042852
Epstein-Barr virus infection	KEGG PATHWAY	hsa05169	10	201	0.043059
Ovarian steroidogenesis	KEGG PATHWAY	hsa04913	4	49	0.044851
Dilated cardiomyopathy (DCM)	KEGG PATHWAY	hsa05414	6	96	0.045062
Linoleic acid metabolism	KEGG PATHWAY	hsa00591	3	29	0.046433
Prostate cancer	KEGG PATHWAY	hsa05215	6	97	0.046872
N-Glycan biosynthesis	KEGG PATHWAY	hsa00510	4	50	0.047507

## Sheet: Table S5.
Table S5. The enriched pathways based on the co-expression genes of FKBP1A.
Term	Database	ID	Input	Background	P-Value
mTOR signaling pathway	KEGG PATHWAY	hsa04150	3	153	5.69e-05
Renal cell carcinoma	KEGG PATHWAY	hsa05211	2	69	0.00054
Pancreatic cancer	KEGG PATHWAY	hsa05212	2	75	0.000635
Chronic myeloid leukemia	KEGG PATHWAY	hsa05220	2	76	0.000652
Colorectal cancer	KEGG PATHWAY	hsa05210	2	86	0.000828
PD-L1 expression and PD-1 checkpoint pathway in cancer	KEGG PATHWAY	hsa05235	2	89	0.000885
Amoebiasis	KEGG PATHWAY	hsa05146	2	95	0.001005
Progesterone-mediated oocyte maturation	KEGG PATHWAY	hsa04914	2	99	0.001089
AGE-RAGE signaling pathway in diabetic complications	KEGG PATHWAY	hsa04933	2	100	0.00111
Chagas disease (American trypanosomiasis)	KEGG PATHWAY	hsa05142	2	103	0.001176
Insulin resistance	KEGG PATHWAY	hsa04931	2	108	0.001289
Neurotrophin signaling pathway	KEGG PATHWAY	hsa04722	2	119	0.001556
Yersinia infection	KEGG PATHWAY	hsa05135	2	121	0.001607
Platelet activation	KEGG PATHWAY	hsa04611	2	124	0.001686
Osteoclast differentiation	KEGG PATHWAY	hsa04380	2	128	0.001793
Relaxin signaling pathway	KEGG PATHWAY	hsa04926	2	130	0.001848
FoxO signaling pathway	KEGG PATHWAY	hsa04068	2	132	0.001903
Measles	KEGG PATHWAY	hsa05162	2	138	0.002074
Gastric cancer	KEGG PATHWAY	hsa05226	2	149	0.002407
Non-alcoholic fatty liver disease (NAFLD)	KEGG PATHWAY	hsa04932	2	149	0.002407
Cellular senescence	KEGG PATHWAY	hsa04218	2	160	0.002763
Hepatitis B	KEGG PATHWAY	hsa05161	2	163	0.002864
Hepatocellular carcinoma	KEGG PATHWAY	hsa05225	2	168	0.003036
Calcium signaling pathway	KEGG PATHWAY	hsa04020	2	193	0.003969
Proteoglycans in cancer	KEGG PATHWAY	hsa05205	2	203	0.004375
Human T-cell leukemia virus 1 infection	KEGG PATHWAY	hsa05166	2	219	0.005063
MAPK signaling pathway	KEGG PATHWAY	hsa04010	2	295	0.008958
Pathways in cancer	KEGG PATHWAY	hsa05200	2	530	0.02691
Apoptosis	KEGG PATHWAY	hsa04210	2	136	0.040807
Metabolic pathways	KEGG PATHWAY	hsa01100	2	1433	0.151789

## Sheet: Table S6. 
Table S6. The GSEA results in FKBP1A high expression groups.
GS follow link to MSigDB	SIZE	ES	NES	NOM p-val	FDR q-val
KEGG_RIBOSOME	86	0.75	3.02	0	0
KEGG_ALZHEIMERS_DISEASE	151	0.6	2.73	0	0
KEGG_NATURAL_KILLER_CELL_MEDIATED_CYTOTOXICITY	132	0.59	2.66	0	0
KEGG_T_CELL_RECEPTOR_SIGNALING_PATHWAY	107	0.63	2.64	0	0
KEGG_CHEMOKINE_SIGNALING_PATHWAY	184	0.58	2.63	0	0
KEGG_LYSOSOME	121	0.59	2.62	0	0
KEGG_B_CELL_RECEPTOR_SIGNALING_PATHWAY	75	0.66	2.61	0	0
KEGG_PARKINSONS_DISEASE	111	0.6	2.6	0	0
KEGG_OXIDATIVE_PHOSPHORYLATION	114	0.61	2.6	0	0
KEGG_NOD_LIKE_RECEPTOR_SIGNALING_PATHWAY	61	0.69	2.59	0	0
KEGG_FC_GAMMA_R_MEDIATED_PHAGOCYTOSIS	93	0.62	2.58	0	0
KEGG_LEISHMANIA_INFECTION	70	0.66	2.58	0	0
KEGG_HUNTINGTONS_DISEASE	165	0.57	2.56	0	0
KEGG_HEMATOPOIETIC_CELL_LINEAGE	82	0.63	2.55	0	0
KEGG_PROTEASOME	43	0.7	2.54	0	0
KEGG_PRIMARY_IMMUNODEFICIENCY	35	0.69	2.5	0	0
KEGG_ENDOCYTOSIS	179	0.55	2.49	0	0
KEGG_NEUROTROPHIN_SIGNALING_PATHWAY	125	0.56	2.47	0	0
KEGG_LONG_TERM_POTENTIATION	70	0.6	2.4	0	0
KEGG_CYTOKINE_CYTOKINE_RECEPTOR_INTERACTION	257	0.5	2.4	0	0
KEGG_FC_EPSILON_RI_SIGNALING_PATHWAY	79	0.59	2.4	0	0
KEGG_PATHOGENIC_ESCHERICHIA_COLI_INFECTION	55	0.64	2.39	0	0
KEGG_TOLL_LIKE_RECEPTOR_SIGNALING_PATHWAY	102	0.58	2.35	0	0
KEGG_APOPTOSIS	86	0.58	2.32	0	0
KEGG_INSULIN_SIGNALING_PATHWAY	136	0.5	2.31	0	0
KEGG_MAPK_SIGNALING_PATHWAY	266	0.5	2.31	0	0
KEGG_LEUKOCYTE_TRANSENDOTHELIAL_MIGRATION	114	0.54	2.31	0	0
KEGG_N_GLYCAN_BIOSYNTHESIS	46	0.61	2.28	0	0
KEGG_REGULATION_OF_ACTIN_CYTOSKELETON	211	0.49	2.28	0	0
KEGG_COMPLEMENT_AND_COAGULATION_CASCADES	69	0.58	2.26	0	0
KEGG_TYPE_I_DIABETES_MELLITUS	41	0.62	2.24	0	0
KEGG_VEGF_SIGNALING_PATHWAY	76	0.56	2.23	0	0
KEGG_AMYOTROPHIC_LATERAL_SCLEROSIS_ALS	53	0.58	2.23	0	0
KEGG_ACUTE_MYELOID_LEUKEMIA	57	0.58	2.22	0	0
KEGG_GLYCEROPHOSPHOLIPID_METABOLISM	71	0.55	2.21	0	0
KEGG_SPLICEOSOME	125	0.5	2.19	0	0
KEGG_EPITHELIAL_CELL_SIGNALING_IN_HELICOBACTER_PYLORI_INFECTION	68	0.57	2.18	0	0
KEGG_AMINO_SUGAR_AND_NUCLEOTIDE_SUGAR_METABOLISM	42	0.62	2.18	0	0
KEGG_CHRONIC_MYELOID_LEUKEMIA	73	0.52	2.17	0	0
KEGG_SYSTEMIC_LUPUS_ERYTHEMATOSUS	55	0.57	2.17	0	0
KEGG_FOCAL_ADHESION	197	0.44	2.16	0	0
KEGG_VIBRIO_CHOLERAE_INFECTION	53	0.57	2.12	0	0
KEGG_SNARE_INTERACTIONS_IN_VESICULAR_TRANSPORT	37	0.61	2.11	0	0
KEGG_INTESTINAL_IMMUNE_NETWORK_FOR_IGA_PRODUCTION	45	0.56	2.09	0	0
KEGG_RIG_I_LIKE_RECEPTOR_SIGNALING_PATHWAY	69	0.52	2.08	0	0
KEGG_RENAL_CELL_CARCINOMA	66	0.52	2.07	0	0
KEGG_GLYCOSAMINOGLYCAN_DEGRADATION	21	0.66	2.06	0	0
KEGG_UBIQUITIN_MEDIATED_PROTEOLYSIS	130	0.48	2.06	0	0
KEGG_JAK_STAT_SIGNALING_PATHWAY	150	0.46	2.03	0	0
KEGG_ADIPOCYTOKINE_SIGNALING_PATHWAY	66	0.52	2.01	0	0
KEGG_PROTEIN_EXPORT	22	0.6	2.01	0	0
KEGG_GLYCOSAMINOGLYCAN_BIOSYNTHESIS_KERATAN_SULFATE	15	0.7	2.01	0	0
KEGG_GNRH_SIGNALING_PATHWAY	101	0.49	2	0	0
KEGG_LONG_TERM_DEPRESSION	68	0.5	2	0	0
KEGG_ANTIGEN_PROCESSING_AND_PRESENTATION	81	0.48	1.97	0	0.001
KEGG_NON_SMALL_CELL_LUNG_CANCER	54	0.53	1.96	0	0.001
KEGG_CYTOSOLIC_DNA_SENSING_PATHWAY	53	0.54	1.96	0	0.001
KEGG_GLIOMA	65	0.5	1.96	0	0.001
KEGG_ALLOGRAFT_REJECTION	35	0.58	1.96	0	0.001
KEGG_ECM_RECEPTOR_INTERACTION	84	0.45	1.96	0	0.001
KEGG_ARACHIDONIC_ACID_METABOLISM	58	0.51	1.95	0	0
KEGG_GRAFT_VERSUS_HOST_DISEASE	37	0.57	1.94	0	0
KEGG_MTOR_SIGNALING_PATHWAY	51	0.52	1.93	0	0.001
KEGG_THYROID_CANCER	29	0.59	1.93	0	0.001
KEGG_ERBB_SIGNALING_PATHWAY	86	0.47	1.91	0	0.001
KEGG_GLYCOSPHINGOLIPID_BIOSYNTHESIS_GANGLIO_SERIES	15	0.7	1.9	0	0.001
KEGG_CITRATE_CYCLE_TCA_CYCLE	30	0.57	1.9	0	0.001
KEGG_PURINE_METABOLISM	153	0.43	1.89	0	0.001
KEGG_FRUCTOSE_AND_MANNOSE_METABOLISM	32	0.54	1.89	0	0.001
KEGG_GAP_JUNCTION	87	0.45	1.88	0	0.001
KEGG_PATHWAYS_IN_CANCER	321	0.4	1.88	0	0.001
KEGG_CARDIAC_MUSCLE_CONTRACTION	77	0.49	1.87	0	0.001
KEGG_PYRIMIDINE_METABOLISM	97	0.47	1.87	0	0.001
KEGG_GALACTOSE_METABOLISM	25	0.54	1.86	0	0.001
KEGG_DRUG_METABOLISM_OTHER_ENZYMES	51	0.48	1.86	0	0.001
KEGG_SMALL_CELL_LUNG_CANCER	84	0.43	1.84	0	0.001
KEGG_OOCYTE_MEIOSIS	111	0.43	1.83	0	0.001
KEGG_CELL_ADHESION_MOLECULES_CAMS	126	0.42	1.83	0	0.001
KEGG_VASCULAR_SMOOTH_MUSCLE_CONTRACTION	112	0.43	1.82	0	0.002
KEGG_SPHINGOLIPID_METABOLISM	36	0.5	1.82	0	0.002
KEGG_CALCIUM_SIGNALING_PATHWAY	176	0.41	1.82	0	0.002
KEGG_RNA_DEGRADATION	54	0.47	1.81	0	0.002
KEGG_BLADDER_CANCER	41	0.52	1.81	0	0.002
KEGG_PHOSPHATIDYLINOSITOL_SIGNALING_SYSTEM	76	0.44	1.81	0	0.002
KEGG_TYPE_II_DIABETES_MELLITUS	47	0.46	1.77	0	0.003
KEGG_GLYCEROLIPID_METABOLISM	43	0.5	1.76	0	0.003
KEGG_PANTOTHENATE_AND_COA_BIOSYNTHESIS	16	0.62	1.75	0.021	0.004
KEGG_VIRAL_MYOCARDITIS	68	0.43	1.73	0	0.005
KEGG_PANCREATIC_CANCER	69	0.43	1.72	0	0.006
KEGG_PROGESTERONE_MEDIATED_OOCYTE_MATURATION	85	0.42	1.72	0	0.006
KEGG_GLYCOSAMINOGLYCAN_BIOSYNTHESIS_HEPARAN_SULFATE	26	0.54	1.72	0.018	0.006
KEGG_TIGHT_JUNCTION	128	0.39	1.71	0	0.006
KEGG_GLUTATHIONE_METABOLISM	49	0.48	1.7	0	0.007
KEGG_REGULATION_OF_AUTOPHAGY	34	0.51	1.67	0	0.009
KEGG_GLYCOSPHINGOLIPID_BIOSYNTHESIS_LACTO_AND_NEOLACTO_SERIES	26	0.52	1.65	0	0.011
KEGG_OTHER_GLYCAN_DEGRADATION	16	0.59	1.65	0.017	0.011
KEGG_ALDOSTERONE_REGULATED_SODIUM_REABSORPTION	42	0.44	1.64	0	0.011
KEGG_GLYOXYLATE_AND_DICARBOXYLATE_METABOLISM	16	0.57	1.64	0.019	0.011
KEGG_NEUROACTIVE_LIGAND_RECEPTOR_INTERACTION	270	0.35	1.64	0	0.011
KEGG_PENTOSE_PHOSPHATE_PATHWAY	27	0.49	1.64	0.02	0.012
KEGG_ADHERENS_JUNCTION	68	0.41	1.64	0	0.012
KEGG_AUTOIMMUNE_THYROID_DISEASE	50	0.44	1.59	0.031	0.017
KEGG_PORPHYRIN_AND_CHLOROPHYLL_METABOLISM	40	0.45	1.58	0.02	0.018
KEGG_GLYCOLYSIS_GLUCONEOGENESIS	61	0.41	1.57	0.038	0.021
KEGG_VASOPRESSIN_REGULATED_WATER_REABSORPTION	44	0.44	1.56	0.017	0.021
KEGG_PRION_DISEASES	35	0.47	1.56	0.018	0.021
KEGG_MELANOGENESIS	101	0.37	1.55	0	0.025
KEGG_RNA_POLYMERASE	28	0.47	1.54	0.016	0.025
KEGG_MELANOMA	71	0.37	1.54	0	0.025
KEGG_PROSTATE_CANCER	89	0.38	1.53	0	0.027
KEGG_ENDOMETRIAL_CANCER	52	0.41	1.53	0	0.027
KEGG_O_GLYCAN_BIOSYNTHESIS	29	0.47	1.52	0.047	0.027
KEGG_AXON_GUIDANCE	128	0.34	1.52	0	0.028
KEGG_ARGININE_AND_PROLINE_METABOLISM	53	0.4	1.5	0.017	0.032
KEGG_ASTHMA	28	0.47	1.49	0.045	0.034

## Sheet: Table S7.
Table S7. The 141 Differential expression genes shared between U87MG and t98g.
Genename	COL4A5, SOD2, FIBCD1, CMPK2, CA11, SEL1L3, SELL, CAVIN3, GFPT2, CD82, TMEM156, EPHA4, NMNAT2, JAK2, HCFC1R1, NT5E, BGN, LAMA3, TNFAIP3, SIGLEC15, SAMHD1, SCG2, PDE5A, CRIP2, BTBD11, ITGAX, FILIP1L, NFKBIA, HAUS3, MT2A, SLC4A4, MAFF, PARD6B, NEK2, EPDR1, RGS16, FAM102B, HMCN1, NUPR1, DBF4, ABCB1, PCLO, ZC3H12A, MFSD2A, MAP7D2, IL6, VDR, COL3A1, DUSP6, IFI6, NPIPB2, IFI44L, CCDC80, CXCL12, JAM2, PR…

## Sheet: Table S8.
Table S8. The enriched pathways based on the 141 common differential expression genes between U87MG and t98g.
Term	Database	ID	Input	Background	P-Value
Rheumatoid arthritis	KEGG PATHWAY	hsa05323	8	91	2.87e-09
Amoebiasis	KEGG PATHWAY	hsa05146	8	95	3.94e-09
IL-17 signaling pathway	KEGG PATHWAY	hsa04657	7	93	7.87e-08
Pathways in cancer	KEGG PATHWAY	hsa05200	13	530	8.95e-08
NF-kappa B signaling pathway	KEGG PATHWAY	hsa04064	7	100	1.26e-07
Cytokine-cytokine receptor interaction	KEGG PATHWAY	hsa04060	10	294	1.64e-07
Toxoplasmosis	KEGG PATHWAY	hsa05145	7	113	2.75e-07
PI3K-Akt signaling pathway	KEGG PATHWAY	hsa04151	10	354	8.5e-07
Intestinal immune network for IgA production	KEGG PATHWAY	hsa04672	5	49	1.5e-06
Small cell lung cancer	KEGG PATHWAY	hsa05222	6	93	1.61e-06
AGE-RAGE signaling pathway in diabetic complications	KEGG PATHWAY	hsa04933	6	100	2.4e-06
Viral protein interaction with cytokine and cytokine receptor	KEGG PATHWAY	hsa04061	6	100	2.4e-06
Chagas disease (American trypanosomiasis)	KEGG PATHWAY	hsa05142	6	103	2.83e-06
Influenza A	KEGG PATHWAY	hsa05164	7	167	3.34e-06
TNF signaling pathway	KEGG PATHWAY	hsa04668	6	112	4.48e-06
NOD-like receptor signaling pathway	KEGG PATHWAY	hsa04621	7	178	5.01e-06
Transcriptional misregulation in cancer	KEGG PATHWAY	hsa05202	7	186	6.61e-06
Metabolic pathways	KEGG PATHWAY	hsa01100	17	1433	1.82e-05
Chemokine signaling pathway	KEGG PATHWAY	hsa04062	6	190	7.9e-05
Human T-cell leukemia virus 1 infection	KEGG PATHWAY	hsa05166	6	219	0.000168
Human cytomegalovirus infection	KEGG PATHWAY	hsa05163	6	225	0.000193
Human papillomavirus infection	KEGG PATHWAY	hsa05165	7	330	0.000224
Nicotinate and nicotinamide metabolism	KEGG PATHWAY	hsa00760	3	30	0.000227
Complement and coagulation cascades	KEGG PATHWAY	hsa04610	4	79	0.000232
ECM-receptor interaction	KEGG PATHWAY	hsa04512	4	86	0.000317
Tight junction	KEGG PATHWAY	hsa04530	5	170	0.000434
Hematopoietic cell lineage	KEGG PATHWAY	hsa04640	4	97	0.000491
Tuberculosis	KEGG PATHWAY	hsa05152	5	179	0.000545
Axon guidance	KEGG PATHWAY	hsa04360	5	181	0.000573
Kaposi sarcoma-associated herpesvirus infection	KEGG PATHWAY	hsa05167	5	186	0.000646
Th17 cell differentiation	KEGG PATHWAY	hsa04659	4	107	0.000701
Focal adhesion	KEGG PATHWAY	hsa04510	5	199	0.000868
Malaria	KEGG PATHWAY	hsa05144	3	49	0.000873
Yersinia infection	KEGG PATHWAY	hsa05135	4	121	0.001091
Regulation of actin cytoskeleton	KEGG PATHWAY	hsa04810	5	214	0.00119
Legionellosis	KEGG PATHWAY	hsa05134	3	55	0.0012
Apoptosis	KEGG PATHWAY	hsa04210	4	136	0.001656
Measles	KEGG PATHWAY	hsa05162	4	138	0.001744
Staphylococcus aureus infection	KEGG PATHWAY	hsa05150	3	68	0.002149
Herpes simplex virus 1 infection	KEGG PATHWAY	hsa05168	7	492	0.002214
Epithelial cell signaling in Helicobacter pylori infection	KEGG PATHWAY	hsa05120	3	70	0.002326
Leishmaniasis	KEGG PATHWAY	hsa05140	3	74	0.002707
Hepatitis B	KEGG PATHWAY	hsa05161	4	163	0.003135
Salmonella infection	KEGG PATHWAY	hsa05132	3	83	0.0037
Protein digestion and absorption	KEGG PATHWAY	hsa04974	3	90	0.004607
Th1 and Th2 cell differentiation	KEGG PATHWAY	hsa04658	3	92	0.004889
Inflammatory mediator regulation of TRP channels	KEGG PATHWAY	hsa04750	3	100	0.006118
Epstein-Barr virus infection	KEGG PATHWAY	hsa05169	4	201	0.006459
Toll-like receptor signaling pathway	KEGG PATHWAY	hsa04620	3	104	0.006796
Rap1 signaling pathway	KEGG PATHWAY	hsa04015	4	210	0.007494
Insulin resistance	KEGG PATHWAY	hsa04931	3	108	0.007517
Alanine, aspartate and glutamate metabolism	KEGG PATHWAY	hsa00250	2	36	0.008222
Leukocyte transendothelial migration	KEGG PATHWAY	hsa04670	3	112	0.008281
Sphingolipid signaling pathway	KEGG PATHWAY	hsa04071	3	119	0.009724
Graft-versus-host disease	KEGG PATHWAY	hsa05332	2	41	0.010439
Relaxin signaling pathway	KEGG PATHWAY	hsa04926	3	130	0.012272
Cell adhesion molecules (CAMs)	KEGG PATHWAY	hsa04514	3	146	0.0166
Phagosome	KEGG PATHWAY	hsa04145	3	152	0.018416
Pyrimidine metabolism	KEGG PATHWAY	hsa00240	2	57	0.019058
Hepatitis C	KEGG PATHWAY	hsa05160	3	155	0.019364
Necroptosis	KEGG PATHWAY	hsa04217	3	162	0.021679
Jak-STAT signaling pathway	KEGG PATHWAY	hsa04630	3	162	0.021679
Cytosolic DNA-sensing pathway	KEGG PATHWAY	hsa04623	2	63	0.022849
MAPK signaling pathway	KEGG PATHWAY	hsa04010	4	295	0.02286
Inflammatory bowel disease (IBD)	KEGG PATHWAY	hsa05321	2	65	0.024176
Acute myeloid leukemia	KEGG PATHWAY	hsa05221	2	66	0.024851
Shigellosis	KEGG PATHWAY	hsa05131	2	68	0.026224
Adipocytokine signaling pathway	KEGG PATHWAY	hsa04920	2	69	0.026922
RIG-I-like receptor signaling pathway	KEGG PATHWAY	hsa04622	2	70	0.027627
Bile secretion	KEGG PATHWAY	hsa04976	2	72	0.02906
Pertussis	KEGG PATHWAY	hsa05133	2	76	0.032012
EGFR tyrosine kinase inhibitor resistance	KEGG PATHWAY	hsa01521	2	79	0.034301
Gap junction	KEGG PATHWAY	hsa04540	2	88	0.041531
PD-L1 expression and PD-1 checkpoint pathway in cancer	KEGG PATHWAY	hsa05235	2	89	0.042366
Human immunodeficiency virus 1 infection	KEGG PATHWAY	hsa05170	3	212	0.042402
mTOR signaling pathway	KEGG PATHWAY	hsa04150	1	153	0.042402
